# Supplementary material for: Identification of phenolics from miracle berry (Synsepalum dulcificum) leaf extract and its antiangiogenesis and anticancer activities
Source: Front Nutr. 2022 Aug 15;9:970019. doi: 10.3389/fnut.2022.970019 (PMC9420939; doi:10.3389/fnut.2022.970019)
Supplement: Supplementary file 1 [file Table_1.XLSX]

## Sheet: Table S1
Supplementary Table S1. List of metabolites identified and quantified across all samples.
Alignment ID	Average Rt(min)	Quant mass	Metabolite name	Total similarity	NC-1	NC-2	NC-3	NC-4	NC-5	NC-6	NC-7	NC-8	HSD-1	HSD-2	HSD-3	HSD-4	HSD-5	HSD-6	HSD-7	HSD-8	LSD-1	LSD-2	LSD-3	LSD-4	LSD-5	LSD-6	LSD-7	LSD-8	NT-1	NT-2	NT-3	NT-4	NT-5	NT-6	NT-7	NT-8	PTX-1	PTX-2	PTX-3	PTX-4	PTX-5	PTX-6	PTX-7	PTX-8	QC-1	QC-2	QC-3	QC-4	QC-5
183	13.04	239	1,2,4-Benzenetriol	804.223	0.170363	0.155286	0.14044	0.181205	0.209535	0.152244	0.132431	0.181929	0.0964661	0.089862	0.0827683	0.0742777	0.0945122	0.0715358	0.0782708	0.0718293	0.110853	0.104079	0.0934012	0.106645	0.110097	0.0987302	0.095484	0.0854472	0.124981	0.118605	0.12527	0.112518	0.167712	0.155939	0.151237	0.156032	0.137097	0.130665	0.113778	0.123615	0.115869	0.119275	0.117286	0.11629	0.109331	0.0855232	0.0896174	0.084012	0.08892
49	7.08	258	1,2-Dihydroxycylohexane	786.642	0.000615666	0.00051271	0.000562277	0.000558796	0.000603089	0.000521542	0.000519962	0.000575725	0.000552228	0.000509567	0.000463586	0.000484026	0.000451143	0.000583301	0.0004931	0.000625285	0.000485337	0.00047144	0.000472436	0.000531551	0.000489769	0.000507202	0.000444617	0.000410963	0.000509376	0.000568458	0.000495919	0.000507856	0.000574096	0.000521902	0.000537902	0.000553921	0.000532467	0.000527505	0.000510014	0.000556241	0.00051282	0.000534017	0.000454756	0.000476145	0.000459799	0.000455422	0.000442098	0.000456333	0.000434261
3	5.22	260	1,3-Diaminopropane	699.27	0.000734308	0.000688415	0.000783539	0.000713559	0.000691613	0.000749255	0.000736471	0.000701453	0.000792992	0.0475496	0.000742602	0.0463915	0.000564044	0.000793616	0.000769792	0.000824401	0.000735588	0.000721307	0.000795109	0.000748301	0.042956	0.000784673	0.000728682	0.00072372	0.00075359	0.048537	0.000759048	0.000822681	0.000777929	0.000755688	0.000783375	0.000727514	0.043428	0.000630662	0.000668375	0.0205049	0.0198845	0.0459729	0.000667987	0.000703171	0.000710547	0.000677026	0.000721994	0.000692206	0.000711129
144	11.31	240	1,3-Dihydroxypyridine	849.916	0.000758864	0.000649605	0.000559222	0.000847238	0.00103555	0.000673612	0.000633594	0.000808123	0.0285391	0.000434811	0.000383835	0.000377348	0.000481687	0.000418545	0.000390778	0.000389449	0.000511048	0.00051108	0.000470602	0.00046125	0.00050009	0.000451264	0.00040988	0.000407964	0.0392912	0.0373357	0.000587499	0.000504145	0.000756059	0.000672026	0.00058418	0.0006481	0.000569881	0.000557227	0.000527445	0.000525684	0.000535427	0.000478258	0.000495782	0.000529162	0.000454489	0.000413699	0.000420664	0.000433642	0.000428462
368	22.65	147	1,5-Anhydroglucitol	952.398	0.0772121	0.107514	0.0868226	0.0887865	0.0892395	0.076579	0.0956014	0.0974513	0.0873149	0.0637993	0.0715366	0.0413124	0.057497	0.0709628	0.070688	0.053004	0.0635236	0.106151	0.04948	0.0752751	0.0623547	0.0754671	0.0516851	0.0523344	0.0496711	0.0510991	0.0768988	0.0712299	0.0535306	0.0532538	0.0726486	0.0792689	0.0651532	0.0664285	0.0667584	0.067525	0.0671453	0.0656022	0.0718464	0.0725305	0.0851381	0.0854704	0.0843864	0.0856864	0.0843566
136	10.81	205	1-Deoxyerythritol	866.19	5.55114e-05	6.47069e-05	7.33567e-05	6.27022e-05	8.42486e-05	5.28142e-05	6.05894e-05	6.40987e-05	7.98199e-05	9.00219e-05	9.99849e-05	6.68631e-05	7.21176e-05	0.000104399	0.000105751	8.96545e-05	0.000142304	6.69624e-05	7.76917e-05	0.00011087	0.000140174	9.65826e-05	0.000123036	0.000127723	7.31102e-05	8.51513e-05	0.000110673	0.000105369	9.61731e-05	6.45057e-05	0.000100289	0.000103383	0.000117007	9.04482e-05	8.95562e-05	0.000117638	8.21294e-05	9.58166e-05	8.01745e-05	0.000107465	6.93083e-05	6.90469e-05	7.2139e-05	7.16539e-05	9.1334e-05
515	32.74	361	1-Kestose	926.904	0.00720804	0.00203937	0.0042681	0.00451241	0.00400562	0.00246382	0.00502323	0.0050801	0.00343467	0.00379539	0.00319417	0.00425474	0.00609058	0.00988714	0.00430616	0.00773413	0.00283418	0.00538068	0.00329848	0.00390363	0.00359534	0.00597196	0.00291922	0.00360309	0.00468758	0.0031739	0.00369917	0.00298099	0.0032349	0.00480933	0.00321378	0.00418693	0.00645674	0.00507	0.00645067	0.0085913	0.0102024	0.0085228	0.00592158	0.00946659	0.0122937	0.0132924	0.0142362	0.014403	0.015483
185	13.08	204	1-Methylgalactose	887.805	0.154069	0.134389	0.125561	0.138507	0.17905	0.0884494	0.0896368	0.122635	0.0773708	0.0630628	0.0575933	0.0444947	4.32823	0.0528616	0.0603062	0.0511227	0.0703566	0.0921285	0.0690595	0.0768931	0.0667262	0.0799547	0.0518558	0.0539951	0.124991	0.102702	0.0808695	0.0591605	0.156882	0.147861	0.0806678	0.0967294	0.0833318	0.0630106	0.0555196	0.0621026	0.0596469	0.062143	0.111624	0.118776	0.0919859	0.0765864	0.0797359	0.0759757	0.0939079
383	23.87	110	1-Monoheptadecanoyl Glyceride	686.578	0.0281569	0.0245362	0.0273523	0.0206848	0.0304142	0.00113572	0.0235602	0.0296426	0.00864272	0.00051151	0.0126025	0.0229851	0.00039905	0.0103347	0.000394963	0.0233699	0.000585831	0.000691488	0.0291568	0.000581754	0.00055134	0.000542573	0.000528128	0.000608751	0.00519238	0.00630093	0.00148061	0.0269777	0.0120716	0.0139549	0.000587095	0.000589645	0.000532623	0.00115544	0.000546329	0.000516408	0.028334	0.000487845	0.000389855	0.000462302	0.000679766	0.000589243	0.000599014	0.000569155	0.000742756
511	32.46	371	1-Monopalmitin	851.61	0.00272807	0.00291836	0.0026494	0.00233148	0.00182775	0.00251039	0.0023204	0.00229479	0.00234943	0.00203008	0.00227732	0.00167356	0.00177949	0.00184169	0.002347	0.00206083	0.0038669	0.00448399	0.0028122	0.00302661	0.00393702	0.00323441	0.00318814	0.00321739	0.00242474	0.00235592	0.00239037	0.00245706	0.00269537	0.00267702	0.00282391	0.0035034	0.00283378	0.00335302	0.00336305	0.00359042	0.00347262	0.00293406	0.00291123	0.00311601	0.00464557	0.00404969	0.00403822	0.00389564	0.00439732
160	11.86	117	2,3-Dihydroxybutanoic Acid	939.608	1.4399	1.9484	1.24004	1.47405	1.29792	0.986007	1.70383	1.77675	1.38034	1.3274	0.899783	0.857942	1.39753	0.860224	0.864827	0.688112	1.39516	2.23789	1.056	0.947847	1.48925	0.902088	1.15308	1.15798	0.860271	0.829445	2.09669	1.96971	0.836769	0.855528	1.96436	1.98754	1.73867	1.74156	1.72716	1.84168	1.81987	1.79523	1.2325	1.27038	1.74263	1.6749	1.7345	1.68064	1.74359
202	13.77	89	2,4-Diaminobutyric Acid	786.848	2.79683	0.139693	2.83588	2.49363	3.8283	3.32364	2.99984	0.110796	3.97157	3.63177	3.51785	1.16135	4.61081	3.19174	3.47825	1.45514	4.02389	3.66022	3.71006	3.94795	4.24327	3.66014	0.118846	0.122569	0.728426	0.973878	0.153391	0.122432	0.0443227	1.17975	3.60205	0.136805	3.51594	4.42798	3.43143	0.0774559	0.0830443	3.62305	3.68862	3.89007	0.131686	3.73119	3.87474	3.7814	0.12692
175	12.63	172	2-Deoxyerythritol	828.308	0.0584864	0.078357	0.0803994	0.0717244	0.0683072	0.0713582	0.0832653	0.0748829	1.22762	0.0216042	1.50443	1.46797	0.177331	0.116691	0.0208513	0.104448	0.02218	0.85493	1.3138	0.0351816	0.0268784	0.0134107	1.31716	0.639733	0.0696027	0.068761	0.0730619	0.0718124	0.0965743	0.0670835	0.076849	0.80416	0.0469199	2.31249	0.0433591	0.0631748	0.0464278	0.0655456	0.0690049	0.0643019	0.0664194	0.0441907	0.0509963	0.0498379	0.0542716
313	19.41	282	2'-Deoxyguanosine	674.902	0.000616322	0.000477171	0.00063776	0.000580588	0.000709414	0.000472874	0.000573558	0.000604501	0.000599919	0.000634168	0.000377227	0.000427672	0.000608966	0.00045664	0.000390594	0.000482388	0.000723274	0.00054807	0.000516955	0.000481104	0.000732358	0.000508721	0.000459866	0.00045288	0.000463714	0.000551942	0.000556158	0.000389919	0.000551477	0.000502223	0.000413618	0.00061624	0.000389984	0.000494994	0.000492359	0.000491271	0.000460611	0.000393192	0.000367449	0.000361837	0.000442706	0.000474942	0.00048252	0.000474433	0.000488635
203	13.78	233	2-Deoxytetronic Acid	904.939	0.079238	0.106012	0.0806895	0.0865647	0.0838818	0.0841428	0.0960569	0.0952154	0.0716715	0.123513	0.0628428	0.0745514	0.129364	0.0640256	0.0672908	0.0636159	0.0502052	0.120683	0.0771313	0.0770604	0.0517157	0.0651908	0.0387786	0.0372622	0.0471323	0.0451727	0.0688359	0.062687	0.044874	0.0484395	0.0607554	0.0688315	0.0540474	0.0545285	0.0529617	0.0576866	0.055315	0.0596828	0.0761585	0.0818965	0.0942057	0.086348	0.0913057	0.0892864	0.0920762
80	8.51	146	2-Hydroxy-2-Methylbutanoic Acid	883.523	0.00035099	0.000403546	0.000270176	0.000360486	0.000413936	0.000305347	0.000363773	0.000393779	0.000189943	0.000291112	0.000238235	0.000185858	0.000296126	0.000261951	0.000230264	0.000231424	0.000361078	0.000322468	0.000317919	0.000276906	0.000327508	0.000294986	0.000279379	0.000309564	0.000269543	0.000236168	0.000386596	0.000363525	0.000301374	0.000295313	0.000348818	0.000402917	0.000344286	0.000304314	0.000357524	0.000333202	0.000367495	0.000358463	0.000300914	0.00025928	0.000396098	0.000278084	0.000327991	0.000319435	0.00036925
66	7.91	131	2-Hydroxybutanoic Acid	973.532	0.00794457	0.00958924	0.00437722	0.0072661	0.0055667	0.00315047	0.00877239	0.00995504	0.588254	0.00596371	0.00943413	0.00410156	0.00576652	0.00951625	0.00947729	0.00697054	0.0108173	0.0077664	0.00789578	0.00992864	0.661563	0.00989545	0.00989202	0.00981282	0.019953	0.0196389	0.00931944	0.00879322	0.0192469	0.0194399	0.00981855	0.0103263	0.00868021	0.00881323	0.00883537	0.0089051	0.00895389	0.00862766	0.0224933	0.0224793	0.00750896	0.00766187	0.00772674	0.00769142	0.00778014
262	16.9	129	2-Hydroxyglutaric Acid	894.102	0.24709	0.307041	0.219978	0.256442	0.225227	0.239975	0.287876	0.291895	0.337059	0.223583	0.258171	0.146045	0.246119	0.246972	0.271683	0.191493	0.426699	0.240337	0.328693	0.268459	0.440146	0.247522	0.343478	0.33297	0.486566	0.45087	0.406667	0.376043	0.488276	0.483649	0.37965	0.39418	0.354499	0.348958	0.352236	0.370871	0.3659	0.357126	0.478808	0.501292	0.333978	0.324548	0.328945	0.328107	0.341989
20	5.92	121	2-Hydroxypyrazinyl-2-Propenoic Acid	780.396	0.00900889	0.00860339	0.00818902	0.00860761	0.00823239	0.00870257	0.00882854	0.00867081	0.00886051	0.00880271	0.00843744	0.00840781	0.00860316	0.00830439	0.00842262	0.00811104	0.00924098	0.00879667	0.00880206	0.00915141	0.00922396	0.00915233	0.00828188	0.00831716	0.00921736	0.00915893	0.00855291	0.00912811	0.00885459	0.00899502	0.00912332	0.00868809	0.00887374	0.00881738	0.00877114	0.00904903	0.0092139	0.0087383	0.0082142	0.0081991	0.00902597	0.00902958	0.00920311	0.0091732	0.00902195
106	9.33	131	2-Hydroxyvaleric Acid	919.567	0.00135882	0.00152355	0.00152128	0.00142068	0.00148628	0.00138102	0.00148891	0.00143179	0.00123114	0.00168367	0.00186236	0.00123815	0.00167284	0.00159929	0.00185726	0.00128768	0.00152641	0.00157412	0.0012211	0.00169365	0.00151545	0.00168708	0.00120701	0.00122176	0.00100451	0.000979189	0.00138798	0.0013764	0.00099202	0.000982285	0.00136419	0.00147174	0.00127546	0.00136093	0.00135666	0.00132743	0.00130298	0.00123341	0.00124184	0.0012423	0.00110915	0.00112108	0.00110959	0.0010843	0.00120741
74	8.25	234	2-Ketoglucose Dimethylacetal	817.873	0.00125087	0.00109291	0.00130188	0.00125759	0.00141343	0.00106886	0.00121288	0.0012867	0.00135306	0.00147214	0.0011373	0.00124538	0.001433	0.00120283	0.00117076	0.00122864	0.00175628	0.00157728	0.00136637	0.00138924	0.00177773	0.00143956	0.0013081	0.00126728	0.0010062	0.00113089	0.0012049	0.00101836	0.00121611	0.00113134	0.00112089	0.00134456	0.000973455	0.00105849	0.00105299	0.001307	0.00131139	0.000983451	0.00089926	0.0009268	0.00148953	0.0016256	0.0015909	0.00160452	0.00160137
108	9.4	200	2-Ketoisocaproic Acid	927.745	0.00383981	0.00604504	0.0018407	0.00374842	0.00186316	0.00188531	0.00539719	0.0053939	0.000583959	0.00202116	0.00348225	0.00127613	0.00197258	0.00345868	0.0034448	0.00261057	0.00650935	0.00426191	0.00248846	0.00404566	0.00652156	0.00411817	0.00584388	0.00577508	0.000669189	0.000630152	0.00323573	0.00302961	0.000645726	0.000638902	0.00300969	0.00331614	0.00269856	0.00311325	0.00313208	0.00306049	0.00309414	0.00272267	0.00092651	0.000928131	0.00317079	0.00319562	0.00324674	0.00323679	0.00322914
62	7.59	89	2-Ketoisovaleric Acid	916.034	0.0035147	0.00474442	0.00208829	0.00332433	0.0021431	0.00158381	0.00450547	0.00443808	0.000629095	0.00199321	0.00336465	0.00134099	0.00194439	0.00339424	0.00353679	0.00245532	0.00449054	0.00327783	0.0020642	0.00372248	0.00462975	0.0036493	0.00404942	0.00407141	0.000421625	0.000489232	0.00255868	0.00253296	0.000511526	0.000435458	0.00261733	0.00269774	0.00218996	0.00244094	0.00243695	0.00246302	0.00246908	0.00227613	0.000585232	0.000586629	0.00277353	0.00279218	0.00281363	0.00279738	0.00281351
193	13.33	103	2-Methylglyceric Acid	838.516	0.926792	1.3	0.774773	0.936434	0.775499	0.628583	1.1504	1.12574	0.801153	1.09842	0.891107	0.698134	1.11881	0.849792	0.891613	0.665658	1.04299	1.15087	0.978347	0.969639	1.09511	0.897963	0.860716	0.844716	0.694992	0.679491	1.08953	1.00602	0.688943	0.683809	1.00004	0.00269774	0.905851	0.883598	0.882777	0.948776	0.931855	0.9333	0.887956	0.948676	1.12137	1.07859	1.09525	1.06967	1.14527
245	16	185	2-Piperidinobenzonitrile	790.523	0.109118	0.115117	0.121284	0.115047	0.126969	0.0870839	0.154786	0.130607	0.0558074	0.233262	0.0906119	0.177036	0.247344	0.0788187	0.0823146	0.0652726	0.188811	0.185992	0.192289	0.0954458	0.218953	0.0995335	0.140522	0.147089	0.0762095	0.0927369	0.176657	0.144669	0.0735336	0.0774764	0.172439	0.15908	0.132578	0.140951	0.136119	0.13054	0.144228	0.141397	0.118759	0.485862	0.206195	0.215771	0.23186	0.208727	0.225908
273	17.45	247	3 Hydroxy-3-Methylglutaric Acid	846.559	2.97928	0.0776896	0.0463832	0.422564	0.0427934	0.0553594	0.0767662	0.0636576	0.070203	0.0589791	3.27562	0.0351462	0.0544373	3.28817	3.67668	2.75006	0.0698321	3.00034	0.0793871	0.0636118	0.0631718	0.0551759	0.0530778	0.0546058	0.0843872	0.0811712	0.0946281	0.0663009	0.0852655	0.0839465	0.0743923	0.0840953	0.0645334	0.0610176	0.0700251	0.0682723	0.079112	4.28286	0.150578	0.116354	0.0801181	0.0829475	0.0854486	0.0704361	0.0889626
180	12.88	231	3,6-Anhydro-D-Galactose	715.491	0.0585939	0.0564164	0.0598937	0.0572946	0.0596622	0.0693054	0.0535912	0.0528424	0.0482896	0.0429649	0.052441	0.0422556	0.0635099	0.0528877	0.0511672	0.0505367	0.0569282	0.0515651	0.0528964	0.0545138	0.0563314	0.0517993	0.0468432	0.049839	0.0612981	0.0580189	0.0528219	0.0600377	0.0534468	0.0523094	0.0538154	0.0543085	0.054355	0.0460775	0.0505628	0.0508331	0.0511053	0.058711	0.0497631	0.0536195	0.0627425	0.0554421	0.058389	0.0585952	0.0655037
351	21.39	231	3,6-Anhydro-D-Glucose	834.884	0.000701706	0.000977575	0.000914375	0.000816358	0.000879478	0.000621146	0.000925326	0.000901822	0.00104868	0.00133051	0.00147621	0.000827655	0.00126318	0.00145366	0.00144796	0.00100431	0.0011144	0.00145368	0.000994319	0.00152312	0.00111683	0.00154943	0.0009302	0.000942398	0.000794301	0.000744812	0.00112459	0.00109929	0.000695626	0.000700596	0.0011741	0.000945431	0.00071087	0.00105032	0.000951411	0.000740689	0.00105427	0.00074465	0.000744858	0.000813074	0.0013047	0.00134654	0.00130853	0.00131422	0.00131122
128	10.38	174	3-Aminoisobutyric Acid	935.081	0.0122445	0.0150057	0.0108174	0.0170143	0.0178508	0.0126886	0.0189938	0.0267628	0.016311	0.0201981	0.0199452	0.0133392	0.0191967	0.0200426	0.0200796	0.0157008	0.0262968	0.0199074	0.0228683	0.0196361	0.0266026	0.0197749	0.0225076	0.0224122	0.012578	0.0133006	0.0198801	0.0179934	0.0161998	0.016409	0.0224363	0.0242457	0.0217168	0.0224027	0.0222377	0.0225185	0.0225704	0.0221489	0.0294274	0.0293004	0.012896	0.0157191	0.0158894	0.016361	0.0165492
357	21.88	231	3-Deoxyhexitol	872.644	0.0137962	0.010729	0.00962706	0.010425	0.0151108	0.00212382	0.00302513	0.00858452	0.00218476	0.0018917	0.00143304	0.00134356	0.000982464	0.00176246	0.00181772	0.00128181	0.00187081	0.00281014	0.00161383	0.00257105	0.00163752	0.00244287	0.00148342	0.00131627	0.00385472	0.00357757	0.00220237	0.00197958	0.00885058	0.00828041	0.00402143	0.00451372	0.00330954	0.00233349	0.00196404	0.00173056	0.00158205	0.0020678	0.00358737	0.00386924	0.00517653	0.00399982	0.00399268	0.00407914	0.0045331
286	18.04	267	3-Hydroxybenzoic Acid	957.905	2.72649	2.2979	1.80955	1.7993	1.62636	0.957726	0.950234	1.27636	0.310599	0.880924	0.274522	0.236336	0.95809	0.276933	0.269902	0.259054	0.643933	0.380237	0.713609	0.372269	0.615502	0.322209	0.293446	0.284126	0.655242	0.65636	0.650835	0.84107	0.983189	0.809989	0.96098	0.768781	0.797154	0.732039	0.662371	0.522604	0.471796	0.614047	0.4333	0.437604	0.318244	0.27552	0.279963	0.266237	0.278088
78	8.46	147	3-Hydroxybutyric Acid	986.807	0.0965904	0.121566	0.0847769	0.0994688	0.0875314	0.0751922	0.116839	0.116373	0.142269	0.0890627	0.125996	0.0576197	0.0875059	0.127926	0.126948	0.089122	0.12275	0.0830057	0.0592893	0.131347	0.123025	0.131829	0.106464	0.105665	0.141457	0.141499	0.0938626	0.0882386	0.141628	0.143372	0.0895589	0.0958854	0.0799137	0.0827467	0.0827275	0.0853842	0.0852001	0.0795485	0.186867	0.186952	0.0892854	0.0907802	0.0908769	0.0907115	0.0908804
204	13.83	253	4-Aminophenol	754.177	0.0740516	0.0822684	0.087272	0.0798124	0.069181	0.106325	0.100911	0.0812928	0.0791718	0.0907931	0.0874056	0.0798012	0.0842195	0.0649109	0.0881251	0.0693658	0.0811515	0.07924	0.0899777	0.0969777	0.0833656	0.0872737	0.0859017	0.0834511	0.103302	0.0911812	0.0957245	0.100892	0.0734264	0.0790764	0.0927939	0.0825869	0.0882491	0.0713482	0.0737305	0.0719413	0.0722695	0.090471	0.0748861	0.0772583	0.140896	0.123328	0.134647	0.127308	0.134063
79	8.48	152	4-Hydroxybutyric Acid	855.293	0.000658491	0.000616353	0.000770235	0.011892	0.000399703	0.000642502	0.000772592	0.0412291	0.000820995	0.000748528	0.000646744	0.00065933	0.00075409	0.0457065	0.000795321	0.000721264	0.000859855	0.000838947	0.000721369	0.000783794	0.000853756	0.000800758	0.000682704	0.000692018	0.000724065	0.000752355	0.000762196	0.000716363	0.0403057	0.000769789	0.000705959	0.000929928	0.000804329	0.000763263	0.000761032	0.000733674	0.000669811	0.00072462	0.000833305	0.000799919	0.000914261	0.000881661	0.000916891	0.000878821	0.00083582
407	25.66	293	4-Hydroxycinnamic Acid	746.097	7.54615	6.21212	7.17282	7.36368	6.91499	7.63481	7.43816	8.27146	8.8186	8.57927	6.67052	8.08622	8.60865	7.97476	6.80003	5.94561	7.5891	8.76415	7.90262	8.32275	7.02228	8.86133	5.96286	6.02348	10.7661	8.90655	8.36766	7.4275	9.49222	10.0881	7.9133	8.35809	8.96944	8.20472	8.05913	8.12972	8.10925	8.61341	6.64131	6.01181	9.78834	10.763	10.0247	9.87934	11.2217
292	18.3	207	4-Hydroxyphenylacetic Acid	806.504	0.00177302	0.00066511	0.000813038	0.00188547	0.00265204	0.000836302	0.000545478	0.00353837	0.00268731	0.00142418	0.00138703	0.00183997	0.00497333	0.00182251	0.00266462	0.00449593	0.00351472	0.00399715	0.00261322	0.0026382	0.00361367	0.0038549	0.00159443	0.00206628	0.000674504	0.000659381	0.000766886	0.000732013	0.00200844	0.00254329	0.00257077	0.00216641	0.000768145	0.000863738	0.000933209	0.00130144	0.00149678	0.00104813	0.00111114	0.00150113	0.00143803	0.00215023	0.00250673	0.00283803	0.00441818
241	15.83	230	4-Hydroxyproline	908.727	10.0437	14.4983	12.671	11.7167	11.9859	10.5897	12.8045	12.9695	13.9669	15.1649	11.7797	9.53036	15.2922	11.0992	11.2164	8.43723	15.9274	15.3898	14.6369	12.8556	16.8522	12.0978	14.0165	13.8074	7.07519	6.9862	15.2024	14.3829	6.76977	6.84794	14.1347	13.0912	12.8023	12.2433	12.2253	12.6201	716.526	13.1983	650.069	11.9278	15.8393	15.1251	15.6734	15.1402	15.9231
2	5.21	130	5-Aminovaleric Acid	871.2	0.00468938	0.00462178	0.159682	0.0425861	0.00432199	0.15427	0.00463291	0.00433676	0.00391094	0.00409734	0.148831	0.160464	0.163099	0.00396073	0.00426204	0.00412909	0.00376511	0.00406539	0.00411307	0.00415872	0.00378631	0.00416181	0.00408205	0.00400071	0.167707	0.147815	0.00446494	0.00452246	0.00441711	0.167411	0.00453593	0.00416474	0.00394783	0.00362075	0.00353975	0.230077	0.00347973	0.169264	0.00315868	0.00335723	0.212621	0.197739	0.00511867	0.00489842	0.00526388
463	29.49	232	5-Hydroxynorvaline	683.896	0.00933894	0.00042899	0.000300209	0.00139914	0.000152465	0.000270418	0.000373499	0.000286873	0.000804219	0.000474197	0.00075097	0.000417503	0.000568001	0.000561444	0.000740508	0.000448096	0.000523888	0.000640272	0.000533932	0.000369162	0.000493089	0.000398347	0.00037321	0.000446841	0.000437413	0.000433258	0.000598416	0.000423128	0.000348998	0.0003518	0.000348086	0.000539081	0.000454258	0.000400452	0.000419258	0.000556174	0.000547887	0.000512483	0.00139273	0.00133558	0.000356263	0.000408562	0.000428293	0.00041592	0.000473844
495	31.38	174	5-Methoxytryptamine	886.785	0.00784318	0.0114261	0.00934521	0.0100014	0.00975396	0.0106631	0.0125902	0.0126277	0.0323039	0.00935844	0.0167145	0.00555927	0.0093793	0.0170679	0.0170623	0.0125294	0.0151137	0.0184656	0.0191084	0.0180035	0.0156526	0.0183309	0.013875	0.0138699	0.0271622	0.0275616	0.0187253	0.0182279	0.026752	0.0280733	0.0184517	0.019235	0.0157863	0.0166075	0.0168587	0.0118837	0.0121339	0.0163103	0.0365484	0.0363702	0.0178626	0.0196815	0.0194529	0.0200405	0.0200933
327	20.07	305	6-Deoxyglucitol	864.291	0.0070512	0.00630784	0.0055372	0.00740065	0.0102392	0.00286264	0.00393352	0.00748309	0.00315673	0.00236373	0.00239759	0.0017058	0.00163308	0.00246832	0.00230619	0.00172933	0.00310355	0.00358298	0.00235009	0.0030582	0.00250657	0.00295658	0.00207879	0.00201382	0.00469418	0.00463833	0.00303225	0.00277504	0.00880628	0.00757727	0.00438641	0.00531395	0.00435887	0.00383242	0.00343558	0.00382678	0.00361185	0.00317994	0.00717151	0.0069917	0.00265534	0.00221185	0.00219993	0.00223736	0.00235592
209	14.11	117	6-Deoxyglucose	828.312	0.118106	0.190456	0.201376	0.152833	0.155507	0.174662	0.171897	0.157329	0.178326	0.181946	0.2033	0.109417	0.523995	0.196254	0.222078	0.143809	0.216302	0.235132	0.175694	0.239296	0.247875	0.22846	0.202755	0.195581	0.143804	0.132643	0.251788	0.22034	0.111037	0.112226	0.194749	0.191871	0.181046	0.16113	0.168183	0.187551	0.192965	0.191757	0.167958	0.188282	0.232812	0.233817	0.23308	0.238829	0.256439
553	37.56	268	6-Hydroxynicotinic Acid	652.708	0.196052	0.00372882	0.00305237	0.0620977	0.00338787	0.0951378	0.00137411	0.00227311	0.0014398	0.00127962	0.00132802	0.00094917	0.00173477	0.00113791	0.0013694	0.00128276	0.00142069	0.00153655	0.00110574	0.00192371	0.00130015	0.00164584	0.000992535	0.00113482	0.00205537	0.00229416	0.0749228	0.0588215	0.00348436	0.00287845	0.00156245	0.00174401	0.00142697	0.00164966	0.00142569	0.00152374	0.00132352	0.00126541	0.0483852	0.0510112	0.00264082	0.00255544	0.00236877	0.00212072	0.00268498
39	6.66	207	Acetaminophen	730.656	0.0158033	0.0140522	0.0124233	0.0114891	0.00999096	0.00868553	0.00922345	0.00947633	0.00780014	0.00733133	0.00716198	0.00662504	0.00707681	0.00709804	0.00765705	0.0061369	0.00794742	0.00773406	0.00764924	0.0076962	0.00771504	0.00838003	0.00707856	0.00725994	0.0088967	0.00885956	0.00834386	0.0084298	0.00962359	0.00918194	0.00901651	0.0100331	0.00898419	0.00881378	0.00846482	0.0091289	0.00888471	0.00785099	0.0082643	0.00863199	0.00713573	0.0068843	0.00693262	0.00698595	0.00743587
58	7.49	116	Alanine	952.165	0.495743	0.631008	0.460744	0.509851	0.428788	0.459796	0.612261	0.581035	0.547153	0.547226	0.591481	0.364814	0.537982	0.57871	0.59108	0.435508	0.620962	0.585968	0.657413	0.613791	0.623527	0.615575	0.567835	0.562055	0.556708	0.566073	0.685669	0.6586	0.539467	0.542035	0.638781	0.673769	0.591844	0.599603	0.60254	0.613985	0.615446	0.592589	0.912178	0.913981	0.606888	0.609846	0.60766	0.608846	0.605125
69	8.03	202	Alanine-Alanine	864.121	0.000665592	0.00093753	0.0003697	0.000630201	0.000391916	0.000297515	0.000908593	0.000867379	0.00011872	0.00038867	0.000642255	0.000262912	0.00039782	0.000642678	0.000664682	0.000461856	0.000944453	0.000659595	0.000428222	0.000690254	0.000946032	0.000691974	0.000830322	0.00078822	8.60024e-05	7.68948e-05	0.000552424	0.000487144	8.44147e-05	8.92031e-05	0.000514928	0.000574272	0.000450373	0.000466413	0.000470362	0.000498913	0.000502168	0.000462254	0.00011583	0.000108958	0.000533325	0.000536228	0.000522536	0.000507578	0.000518351
226	15.06	85	Alkane	967.27	4.14017	4.35162	4.32921	4.35506	4.42837	4.63795	4.3751	4.40459	4.34161	4.26999	4.37214	4.28665	4.45482	4.2451	4.34661	4.38433	4.31701	4.32846	4.30661	4.51993	4.55723	4.24568	4.39587	4.36888	4.45486	4.3288	4.36541	4.38535	4.35562	4.37847	4.43794	4.06543	4.36121	4.27295	4.24085	4.39787	4.31502	4.52066	4.31679	4.4738	2.86427	2.72315	2.83712	2.73046	2.8694
280	17.67	146	Allantoic Acid	844.105	0.513625	0.702959	0.627811	0.590625	0.621135	0.421889	0.605816	0.708815	0.657847	0.733937	0.819574	0.499577	0.673291	0.666339	0.706401	0.482393	0.666033	0.670466	0.804761	0.762365	0.865778	0.816155	0.562752	0.559399	0.417725	0.403959	0.785199	0.71189	0.523001	0.439008	0.809078	0.801976	0.695509	0.656582	0.647836	0.775871	0.746368	0.77078	0.811405	1.01607	0.940277	0.817772	1.02855	1.02684	1.07935
270	17.35	188	Allantoin	889.232	0.519073	0.837594	0.457679	0.868315	0.891303	0.47911	0.998676	1.76133	1.71751	1.44968	1.84798	0.839982	1.7951	1.97245	1.89871	1.35588	2.23447	1.59846	2.14235	1.90664	2.50148	1.82534	1.77302	1.76981	0.668845	0.74343	1.26005	1.08263	1.1435	1.11748	1.65441	1.887	1.70835	1.94745	1.93736	2.26119	2.23014	1.90773	2.28096	2.40208	1.03784	1.22819	1.32359	1.28898	1.40119
324	19.94	260	Alpha-Aminoadipic Acid	737.313	2.5421e-05	5.55405e-05	0.00300922	0.00104371	0.000980102	0.00314515	6.58897e-05	2.46538e-05	0.00014264	0.000157759	0.000115301	8.59628e-05	0.000172972	0.000132964	0.000126877	7.5225e-05	0.000112434	0.0001315	0.000151551	0.00716641	0.000141527	0.000129729	0.000106122	0.000103001	0.00675144	0.000104049	0.000119625	9.26041e-05	0.00256167	5.54943e-05	5.70069e-05	8.63152e-05	6.5887e-05	7.70912e-05	0.00423823	8.51446e-05	9.37506e-05	8.96783e-05	0.000225987	0.0139011	0.000150558	0.000161786	0.000153055	0.00016682	0.000164768
263	16.92	147	Alpha-Ketoglutarate	923.244	1.22905	1.73184	1.03835	1.3558	1.0171	1.38494	1.80086	1.68606	1.10053	1.11156	1.17097	0.722787	1.09786	1.18452	1.19938	0.84054	2.53634	1.11092	1.72994	1.1283	2.71816	1.04785	1.98752	2.01713	1.3962	1.36059	2.20663	2.04068	1.35523	1.32906	1.95671	1.95792	1.82816	1.83901	1.82331	2.03161	1.87433	1.94228	1.66715	1.75536	1.87198	1.79553	1.86006	1.79529	1.85257
546	36.19	237	Alpha-Tocopherol	890.795	0.0498346	0.0525122	0.0335187	0.0413117	0.0363051	0.0263316	0.02869	0.0341812	0.0197809	0.0302298	0.0236421	0.0204292	0.0354064	0.021561	0.0241155	0.0207741	0.0377326	0.0441698	0.0242441	0.0269055	0.0362843	0.0267791	0.0289649	0.0290838	0.0244794	0.0256087	0.0238242	0.0235707	0.0313739	0.0269558	0.0248453	0.0253967	0.0260394	0.0306461	0.030426	0.0257972	0.0254427	0.0238004	0.0250741	0.0252799	0.0483568	0.0478606	0.0481654	0.0485299	0.0487035
219	14.56	147	Aminomalonate	930.934	1.75812	2.25384	2.49323	2.83147	4.32772	2.25563	2.64897	3.92893	7.35202	4.93126	4.56732	2.69695	5.42355	4.55701	4.61258	3.45759	4.53123	6.38524	5.44886	5.04958	4.86478	4.72685	4.83573	4.72526	2.27555	2.81124	4.2823	4.26292	3.73268	3.14908	5.8031	5.33504	4.2146	4.98808	5.12264	5.29147	5.25525	4.6105	6.00159	6.16272	3.04272	3.52823	3.62838	3.61326	3.90523
320	19.65	217	Arabitol	955.318	0.000740877	0.000872172	0.00118134	0.000908694	0.00125019	0.000724527	0.000866788	0.000873053	0.00153218	0.00144034	0.000960582	0.000919127	0.001408	0.000998618	0.000973494	0.000839089	0.00119764	0.00154613	0.00106747	0.00103639	0.00118297	0.00100605	0.00109074	0.00106131	0.00263678	0.00264524	0.00143106	0.00135005	0.00267287	0.00267723	0.00134429	0.00146551	0.00121897	0.00125282	0.00128686	0.0012563	0.00127316	0.00121817	0.00464038	0.00465509	0.00130313	0.0012952	0.00128583	0.0012984	0.00132847
491	31.26	117	Arachidic Acid	852.706	0.0114306	0.010736	0.00856339	0.00785205	0.00826031	0.00405784	0.00434381	0.00686064	0.00210443	0.00211031	0.00198443	0.00175296	0.00286231	0.00209988	0.00241991	0.00176273	0.00286671	0.00275231	0.00230641	0.00228734	0.00248961	0.002579	0.00229699	0.00236786	0.00325768	0.00344723	0.00341132	0.0031661	0.00558948	0.00491802	0.00442148	0.00469288	0.00394145	0.00381393	0.00372289	0.00356406	0.00337643	0.00310722	0.00302093	0.00306047	0.00319105	0.00295086	0.00307612	0.00296196	0.00335157
478	30.52	91	Arachidonic Acid	937.978	0.011816	0.0261253	0.0138613	0.0162172	0.0118559	0.0142587	0.0226814	0.0209584	0.0206934	0.0166413	0.0147512	0.0105993	0.0152087	0.0138104	0.0145939	0.0131665	0.0413597	0.0387256	0.0236526	0.0173463	0.0422524	0.018226	0.0373246	0.0380689	0.0150022	0.0164389	0.0215579	0.0207707	0.0159862	0.0156913	0.0197063	0.0223123	0.0196182	0.0245381	0.0252436	0.0271876	0.0270655	0.0206481	0.0278177	0.0276518	0.0381386	0.0355107	0.0365978	0.0366965	0.0370819
514	32.65	254	Arbutin	774.586	0.00112806	0.00153008	0.00217926	0.00436693	0.00142986	0.00150575	0.00122535	0.00111314	0.000918105	0.00177533	0.00173389	0.00104064	0.00232577	0.00165334	0.00175312	0.00124093	0.00183258	0.00204491	0.0017949	0.00172921	0.00184446	0.00175835	0.00154198	0.00153302	0.00103609	0.00101304	0.00202959	0.0017827	0.000929551	0.000984484	0.00183036	0.00207746	0.00164294	0.00186047	0.0018804	0.00185183	0.0018765	0.00163357	0.000719833	0.000722868	0.00246626	0.00253639	0.00243941	0.00245114	0.00257312
391	24.53	332	Ascorbic Acid	907.596	2.25288	2.81157	0.456949	1.24479	0.410448	0.315642	0.706068	0.760084	1.8849	0.403706	0.235392	0.186592	0.454723	0.200099	0.237021	0.176957	0.28831	0.740401	0.161359	0.398858	0.279266	0.444126	0.215964	0.219658	5.42281	5.82034	0.911981	0.854999	6.21337	5.29267	0.884831	0.847968	0.344189	0.31605	0.319108	0.0995637	0.097257	0.311084	1.45596	1.22531	0.178299	0.174671	0.137289	0.159986	0.153385
230	15.32	115	Asparagine	942.584	0.405562	0.572869	0.500457	7.96719	0.419135	27.2045	0.702515	33.7182	35.3992	0.91416	0.9294	33.8841	1.08809	0.899272	0.958429	40.2362	0.748894	0.950178	0.872295	60.2881	0.839536	62.4855	46.3629	42.9733	21.3178	25.5537	0.806204	45.01	17.8693	19.8035	35.1279	0.613955	0.573608	0.612421	34.109	38.4955	38.5922	0.662563	0.995914	1.03519	1.16388	1.00811	1.06667	1.04905	1.04839
238	15.71	232	Aspartic Acid	930.072	10.573	14.0867	9.06685	11.5826	8.60912	13.9304	14.4294	13.558	8.11392	11.9454	9.08083	6.20002	12.1171	9.78142	9.13646	7.60591	13.4093	11.1495	14.7383	13.9699	14.3504	13.1213	12.5097	12.4147	10.161	10.2677	12.5387	11.8264	9.54901	9.4572	11.3762	11.1865	9.44239	8.96783	9.0376	10.6606	10.6477	10.0017	16.2194	16.8749	13.0227	12.4769	12.9784	12.6223	13.2323
517	32.84	117	Behenic Acid	835.574	0.0261183	0.0248272	0.0195657	0.0163478	0.0151118	0.00948513	0.00942641	0.0134403	0.00287852	0.00315462	0.00331681	0.00278054	0.00637114	0.0036095	0.00348948	0.00315191	0.00446013	0.00456001	0.00430856	0.00373732	0.00426502	0.0036489	0.00356152	0.00365264	0.00659637	0.00642457	0.00625782	0.00594112	0.0107579	0.00886058	0.00803785	0.0081955	0.00711867	0.00659763	0.00622357	0.00599236	0.0056174	0.00738851	0.00471633	0.00454232	0.00374077	0.00370535	0.00355762	0.00337411	0.00364846
110	9.46	148	Benzylalcohol	735.225	0.020827	0.0298656	0.00830382	0.0189133	0.00841874	0.00926643	0.0267563	0.0266787	0.0210888	0.0101976	0.00878746	0.0045218	0.0101594	0.0105878	0.00909721	0.00860069	0.0350181	0.026731	0.0150466	0.0126531	0.0355513	0.0129709	0.042632	0.0422353	0.0349658	0.0282363	0.0338914	0.0419131	0.0276429	0.0351639	0.0417059	0.0344443	0.019861	0.0270508	0.0277464	0.0214812	0.0217347	0.0203719	0.0633394	0.0631384	0.0680469	0.0690382	0.0692732	0.0692515	0.0699359
96	9.03	102	Beta-Alanine	968.784	0.000746412	0.00192132	0.000665921	0.00157776	0.00396206	0.000680329	0.00242455	0.000646249	0.000316893	0.000326669	0.000638602	0.000118745	0.000219907	0.000348574	0.000510896	0.000315223	0.000502858	0.000850309	0.000654816	0.000692532	0.000484787	0.000682271	0.000587187	0.000531984	0.000931575	0.000822472	0.00225425	0.00234508	0.000258994	0.000383808	0.000980856	0.000960889	0.000821687	0.000533582	0.000677736	0.000440438	0.000356948	0.000824906	0.00120743	0.00107913	0.0027462	0.00239576	0.00236167	0.00229085	0.00221005
242	15.87	114	Beta-Glutamic Acid	752.905	0.553406	33.5065	0.526447	7.39556	0.444711	0.571576	22.6663	0.474292	0.316403	0.296842	0.358294	0.261262	0.331874	0.324956	0.37193	0.235208	0.452762	0.336284	0.447368	0.33463	0.316024	0.330927	18.6431	0.276794	0.34144	0.44501	0.449459	0.351253	0.353494	25.073	27.7025	0.461453	0.373147	24.2146	0.305699	18.9847	0.242841	0.322281	0.416535	0.333966	0.542841	0.558198	0.507673	0.326169	0.361967
329	20.1	299	Beta-Glycerolphosphate	840.919	0.000104198	0.000242166	0.000240792	0.000508292	0.000159087	0.000170118	0.000239069	0.00022899	0.00025515	0.000285284	0.000358996	0.000195833	0.00649454	0.000243748	0.000289403	0.000252169	0.000396436	0.000420187	0.000297426	0.000357304	0.000368764	0.000363207	0.000369407	0.000374378	0.000234971	0.00025806	0.000311456	0.000312285	0.000249215	0.000267414	0.000292016	0.00036913	0.00035856	0.000361334	0.000370589	0.000367879	0.000370896	0.000335396	0.000322983	0.000290362	0.000395242	0.000314699	0.000340312	0.000306223	0.000347241
181	12.93	103	Beta-Hydroxymyristic Acid	799.457	0.0531831	0.0393889	0.123289	0.0730549	0.136797	0.103708	0.0407503	0.0389638	0.0427087	0.0432219	0.101549	0.0592919	0.0518222	0.0650921	0.100445	0.0387561	0.0715837	0.0478582	0.0785457	0.0597369	0.0732356	0.0541156	0.0438293	0.0407769	0.0494429	0.0529177	0.0534277	0.0467607	0.0644517	0.0501193	0.0536374	0.0399835	0.0841796	0.0584254	0.0544462	0.0507632	0.0470943	0.0872453	0.045459	0.0448442	0.0767508	0.067108	0.077243	0.074125	0.0736576
448	28.47	328	Beta-Mannosylglycerate	649.164	0.0100634	0.0104144	0.0101068	0.00975628	0.00955271	0.00943027	0.0100836	0.0100081	0.000204066	0.00883451	0.00966061	0.00494343	0.00906894	0.000185476	0.0083331	0.00016371	0.0100943	0.000189216	0.00732587	0.00994149	0.000173531	0.00016584	0.00019403	0.000198603	0.000232241	0.00878628	0.0002057	0.0105401	0.0102281	0.000247256	0.000170773	0.000217026	0.000183525	0.000209208	0.00018527	0.000166327	0.00983686	0.000180664	0.000210727	0.00021236	0.000676625	0.000719102	0.000734147	0.000697054	0.000730111
560	38.28	357	Beta-Sitosterol	852.892	0.0199159	0.0220568	0.00862208	0.0140576	0.00954874	0.00524967	0.0102101	0.0113654	0.00324846	0.00379265	0.00698942	0.00337416	0.00461402	0.00615717	0.00711314	0.00734052	0.00286433	0.00650545	0.00366268	0.00774183	0.00644706	0.00813179	0.0049009	0.00461884	0.00786306	0.00948801	0.00566205	0.00547913	0.0115816	0.00965729	0.00568218	0.00569919	0.00422076	0.00470701	0.00517385	0.00434249	0.00547499	0.00465989	0.00617894	0.00559421	0.00486113	0.0120733	0.00492449	0.0098375	0.0117842
540	35.31	357	Bisphosphoglycerol	773.961	0.0270012	0.00266108	0.0801851	0.0276812	0.0867659	0.00506064	0.00811513	0.00326653	0.00628705	0.02023	0.0290321	0.00833615	0.00517401	0.0249406	0.0281725	0.023409	0.0638146	0.0805413	0.0150865	0.03767	0.0726648	0.0359287	0.0629827	0.0612223	0.0112763	0.0149651	0.0162857	0.0151462	0.00644354	0.00771833	0.00954508	0.0134144	0.0108813	0.0207701	0.022612	0.0208126	0.0216592	0.0136043	0.0156917	0.0159877	0.0276997	0.0304211	0.0263228	0.0241668	0.0199855
32	6.33	136	Butane-2,3-Diol	810.259	0.00200864	0.00204672	0.00168092	0.00200599	0.00189887	0.00172537	0.00219054	0.00230045	0.00173541	0.00171656	0.00181703	0.00161814	0.00156823	0.00189591	0.00186183	0.00195091	0.00183357	0.00214355	0.00216876	0.00204096	0.00184559	0.00202269	0.00176398	0.00177255	0.00171198	0.00168698	0.00194979	0.00172933	0.00178289	0.00191672	0.00184876	0.00213928	0.00182346	0.00179025	0.00176984	0.0016496	0.00166262	0.0019014	0.00226814	0.00227288	0.00169859	0.00182172	0.00177956	0.00181446	0.00179554
75	8.3	142	Butyrolactam	839.964	0.000992127	0.000898361	0.000747148	0.000841261	0.00076306	0.000811409	0.000893168	0.000832638	0.000734081	0.000748081	0.000665031	0.000591919	0.00108616	0.000780042	0.000795948	0.000512493	0.0007608	0.000752559	0.000696377	0.000857649	0.000817994	0.000868644	0.000644336	0.00067621	0.00146683	0.00142435	0.000933253	0.000815042	0.00130762	0.001324	0.000847299	0.000961488	0.000896945	0.000834255	0.000836316	0.000867226	0.000847233	0.000851929	0.00129302	0.00130212	0.000833718	0.000776663	0.0007847	0.00072799	0.00083584
215	14.38	229	Capric Acid	920.199	2.32139	2.43026	2.36481	2.33284	2.38062	2.34434	2.25025	2.3015	2.13491	2.03514	2.08788	2.0706	2.49914	2.02864	2.08386	2.06608	2.18927	2.18817	2.13131	2.21853	2.29279	2.03137	2.10405	2.45867	2.21717	2.14646	2.16864	2.16274	2.18816	2.17153	2.24313	2.07067	2.20292	2.15783	2.13179	2.18875	2.18431	2.25274	2.10908	2.20579	2.70191	2.56647	2.68847	2.58762	3.1481
129	10.4	85	Caprylic Acid	820.983	0.00381855	0.00389417	0.00390716	0.00393493	0.00379105	0.00398774	0.00402785	0.00416033	0.00406228	0.00392646	0.00397878	0.00386069	0.00384205	0.00407246	0.00394551	0.00413433	0.00388488	0.0040349	0.00395633	0.00382345	0.00391078	0.00403438	0.00416789	0.00404776	0.00365475	0.0040445	0.00383278	0.00388026	0.00404956	0.00417346	0.00403887	0.00407521	0.00427046	0.00430885	0.00417618	0.00405138	0.0039804	0.00412529	0.00416849	0.00409252	0.00217016	0.00222779	0.00221998	0.00226756	0.00222959
558	38.09	255	Chenodeoxycholic Acid	902.649	0.196322	0.00546355	0.00294435	0.0604442	0.121389	0.00479708	0.00440972	0.00406831	0.0222286	0.0110965	0.0274123	0.0159594	0.0256771	0.0171946	0.0332584	0.0322308	0.010784	0.0366412	0.0413053	0.0348749	0.0102677	0.0434417	0.00843185	0.00864059	0.0231112	0.0275589	0.00977958	0.00891681	0.0469662	0.036481	0.00867293	0.0101671	0.00842984	0.0114201	0.0131577	0.0109578	0.0117579	0.00853068	0.028928	0.0387294	0.0100054	0.00887636	0.00977709	0.0099911	0.00893007
182	12.97	146	Chlorogenic Acid	680.083	0.682873	0.144443	0.0857159	1.56372	0.123056	11.1763	0.157095	0.124968	0.0736318	0.155154	0.187858	0.117775	0.133413	0.11641	0.146278	0.101247	0.145963	0.142908	0.142317	0.185133	0.175485	0.17729	0.137894	0.129079	0.160911	0.154126	0.141121	0.183904	0.0758454	0.106596	0.103987	0.0778858	0.133585	0.127876	0.0794072	0.107461	0.119652	0.153002	0.117229	0.0829043	0.211919	0.217409	0.238148	0.211563	0.217996
547	36.35	129	Cholesterol	882.48	0.699831	0.744076	0.570888	0.639432	0.66459	0.494883	0.373551	0.472281	0.28539	0.429665	0.43417	0.306004	0.51025	0.389674	0.434268	0.355293	0.513786	0.54956	0.295814	0.482678	0.494975	0.468137	0.357863	0.353544	0.405661	0.407054	0.405246	0.384257	0.514807	0.4454	0.418165	0.436371	0.411226	0.449175	0.443686	0.453953	0.451276	0.365731	0.344278	0.340362	0.801451	0.796387	0.799936	0.796196	0.792755
555	37.73	253	Cholic Acid	877.749	0.0152772	0.0332266	0.00882512	0.015976	0.0073597	0.00881121	0.0207936	0.0204318	0.0450644	0.0287503	0.0381895	0.0178133	0.0516769	0.02193	0.032581	0.0366092	0.0169324	0.0421316	0.0593105	0.0345739	0.0164511	0.0406293	0.0136208	0.0133607	0.0760144	0.0735623	0.029816	0.0270855	0.00273829	0.00169535	0.0263768	0.0301659	0.0244454	0.0330553	0.0332135	0.0309385	0.0307228	0.0249384	0.061913	0.0477484	0.025187	0.024497	0.0256197	0.0261163	0.0257975
233	15.45	220	Cinnamic Acid	762.801	0.112718	0.025697	0.0362084	0.549407	0.140508	2.49775	1.1036	0.183912	0.150419	0.0658254	0.0757382	0.0814937	0.306159	0.0809952	0.164924	0.163812	0.169633	0.157859	7.69837	0.150849	0.175119	0.202019	0.0733224	0.0993836	1.63834	1.44967	0.0418481	0.0549102	0.11321	0.165097	0.180638	0.13748	0.0357007	0.046513	0.0480287	0.0531281	0.0596408	0.0616035	0.0667822	0.0816922	0.117754	0.141565	0.160109	0.182074	0.286661
488	31.06	117	Cis-Gondoic Acid	855.142	0.000432487	0.00127034	0.000809137	0.00430553	0.000908086	0.000377992	0.00085042	0.000786137	0.000966552	0.000999172	0.000651131	0.00070071	0.000605944	0.000558357	0.000627225	0.000493364	0.00110093	0.00149932	0.00121212	0.000785068	0.000942051	0.000636073	0.000863942	0.000922547	0.00051351	0.000484579	0.00074748	0.000647374	0.000526062	0.000490193	0.000898026	0.00103831	0.000598218	0.00103563	0.00100011	0.000833674	0.00084398	0.000741211	0.00145165	0.00137344	0.00109341	0.00100961	0.00114872	0.00120126	0.00126246
359	22.02	273	Citric Acid	967.209	0.0384313	0.0340574	0.0458036	0.0374601	0.0448779	0.0330024	0.0350549	0.0343857	0.039541	0.0325079	0.0543981	0.0322351	0.0318109	0.0490642	0.054967	0.0327465	0.0409467	0.0254469	0.0509542	0.0315317	0.0413796	0.0318696	0.0341301	0.0346621	0.0374342	0.034809	0.0682876	0.0677	0.0345791	0.0368982	0.0682537	0.0692071	0.072841	0.0472708	0.0476479	0.0567405	0.0568488	0.0729551	0.0523439	0.0527149	0.0536764	0.0538973	0.0540109	0.0541262	0.0540473
361	22.16	157	Citrulline	893.732	0.00861305	0.0143262	0.000714388	0.00637331	0.0118588	0.000655186	0.000724318	0.0128355	0.00207623	0.00250875	0.00175879	0.00119644	0.00157073	0.00162103	0.00176556	0.00103992	0.000864701	0.00188473	0.00134474	0.00275271	0.00102931	0.00307583	0.00130256	0.00118948	0.000833439	0.000777205	0.00153228	0.00129501	0.0135042	0.0259503	0.000887085	0.000713561	0.000486703	0.000476785	0.000735885	0.000602778	0.000714512	0.00103165	0.00119632	0.00115923	0.00326637	0.00329163	0.00354546	0.00368084	0.00367347
414	26.03	318	Conduritol-Beta-Expoxide	944.566	4.31105	5.37411	2.60765	17.0343	2.61866	106.33	4.63363	5.29038	2.20179	1.7901	2.90662	1.18304	1.81537	2.73302	2.94164	2.14411	2.58317	2.56401	2.04953	2.91151	2.39863	3.0559	1.99793	2.05036	2.047	1.93593	2.99317	2.6106	2.11787	113.285	2.79106	3.06486	2.54861	2.43933	2.46702	2.58343	151.291	2.43802	1.99939	1.81867	4.35664	4.55044	4.22873	4.37767	4.93866
252	16.35	115	Creatinine	927.773	25.1041	36.8077	25.42	26.8703	23.814	19.0723	33.6938	30.8718	34.0287	17.1391	22.9618	10.31	16.6752	20.2722	22.6684	19.286	26.0056	28.1468	27.4657	28.573	27.2875	26.2719	21.9685	21.7409	29.4403	27.5057	29.4399	27.9773	25.749	26.5931	26.6577	25.6167	21.2025	20.6823	20.7587	12.9502	12.7273	22.158	36.8023	38.2843	29.8014	27.8022	28.8836	27.6578	28.7897
174	12.5	141	Cyanoalanine	897.884	0.497167	0.589525	0.549424	0.46903	0.564428	0.276029	0.412279	0.572141	0.246757	0.401617	0.411549	0.263492	0.326278	0.377021	0.42257	0.284628	0.360755	0.421662	0.415865	0.483729	0.355445	0.497493	0.317935	0.319313	0.229333	0.206195	0.366249	0.37857	0.267512	0.245106	0.46738	0.484721	0.423213	0.359421	0.338519	0.344471	0.328889	0.404345	0.51984	0.562016	0.511562	0.44938	0.51039	0.514379	0.582179
254	16.42	220	Cysteine	906.986	0.838974	1.12202	0.678433	0.903134	0.605068	1.23358	1.29347	0.993767	0.385639	0.852432	0.782374	0.443288	0.838899	0.756338	0.780673	0.694675	1.3632	0.971346	0.891027	1.12549	1.43339	1.00397	1.28641	1.24811	0.982044	0.944128	1.65229	1.59829	0.763662	0.764093	1.39908	1.45532	1.25565	1.22198	1.24033	1.36271	1.33206	1.27444	1.15518	1.18508	1.19554	1.14921	1.16695	1.11851	1.08745
11	5.56	220	Cysteine-Glycine	773.773	0.00040985	0.000380095	0.000385769	0.000361334	0.000335884	0.000335819	0.000360328	0.000333974	0.0168199	0.0186182	0.016475	0.000241495	0.0191357	0.0168095	0.0160768	0.0152873	0.0193748	0.0178339	0.0181841	0.0184792	0.0196671	0.0184596	0.0154458	0.0165012	0.000331375	0.000309579	0.000332413	0.000285494	0.000301427	0.000284389	0.000298854	0.000349268	0.016743	0.0165943	0.0158842	0.00864336	0.00592651	0.0170942	0.0145713	0.0157581	0.000307377	0.000312396	0.000327541	0.000302394	0.000340359
240	15.77	254	Cytosin	908.559	1.54291	2.31949	2.32171	2.21529	2.74567	2.45233	2.43614	2.51045	1.84174	1.44917	2.16385	0.889324	1.68639	2.00619	2.21704	1.6365	2.89037	2.72654	1.9053	2.49669	2.96272	2.19778	2.33568	2.21314	1.69767	1.68001	2.99264	2.79834	1.80923	1.68297	2.86903	2.80448	2.44431	2.41906	2.43215	2.52801	2.4323	2.44804	2.16327	2.21472	2.48881	2.364	2.39836	2.25075	2.30021
501	31.79	97	D6 Cholesterol	737.052	0.00413842	0.00264382	0.00250737	0.00288048	0.00310125	0.00199365	0.00193602	0.00288934	0.00522995	0.00480947	0.0032313	0.00300229	0.0033437	0.00234439	0.00276406	0.00355523	0.00369793	0.00365663	0.00258212	0.00290506	0.00397159	0.00235687	0.003682	0.0039779	0.00252672	0.00193375	0.00207006	0.00343195	0.00203617	0.00335357	0.00506802	0.00314185	0.00228926	0.00235591	0.0021367	0.00266534	0.00268987	0.00248993	0.00285727	0.00315557	0.0102984	0.0101543	0.0113306	0.011787	0.0121361
87	8.72	207	D7-Glucose	774.933	0.000774478	0.000776161	0.000720888	0.000747236	0.000707604	0.000754989	0.000882261	0.000801523	0.000580095	0.000671323	0.000638666	0.000603751	0.000552113	0.000616762	0.000697491	0.000564559	0.000642445	0.000623917	0.000765861	0.000719206	0.000626453	0.000712225	0.000651133	0.000703295	0.000813418	0.000754707	0.000873051	0.000849715	0.000735074	0.000748879	0.000799691	0.000899533	0.000823115	0.000689425	0.000661105	0.000594837	0.000582988	0.000804009	0.000661768	0.000646154	0.000979471	0.000893774	0.000876712	0.000855477	0.000880714
265	16.96	103	Dehydroascorbic Acid	814.354	0.130831	0.174612	0.200309	0.17547	0.180169	0.189401	0.201766	0.165706	0.165418	0.190787	0.25114	0.111302	0.193395	0.231967	0.236187	0.194215	0.344786	0.208818	0.216054	0.26862	0.37576	0.259266	0.281802	0.290864	0.166191	0.16767	0.308189	0.293501	0.179777	0.187464	0.289439	0.296827	0.264783	0.257049	0.239524	0.294772	0.227227	0.277126	0.170724	0.209503	0.274237	0.245368	0.255089	0.255723	0.27623
554	37.61	255	Deoxycholic Acid	853.16	0.14554	0.0039316	0.127496	0.0711228	0.0938518	0.0723339	0.00250952	0.00255696	0.0157776	0.0200719	0.0205189	0.00883952	0.0639601	0.0227919	0.0254547	0.0277435	0.00242696	0.0465871	0.0234041	0.0374431	0.00239097	0.0416809	0.00209675	0.00198048	0.0357074	0.0376072	0.00348262	0.00328628	0.049683	0.0376358	0.00318126	0.00370194	0.00310702	0.00389189	0.00415457	0.00377314	0.00374345	0.00283588	0.0373719	0.0293023	0.00397799	0.00365072	0.00376403	0.00361418	0.00344945
172	12.39	204	D-Erythro-Sphingosine	766.22	49.659	64.1296	70.0525	44.4896	68.3875	0.102533	0.092656	59.951	0.0938677	0.100671	0.0918241	0.0721048	0.0689708	0.0965281	0.0996676	0.115657	0.10196	0.0885213	0.0864172	0.114058	0.112695	0.108642	0.0895316	0.0702854	0.109443	0.108666	0.142253	0.108714	42.2299	41.7353	65.6412	65.118	0.0362582	0.0342474	0.0451385	0.0520268	0.0443668	0.0437146	0.061403	0.0627026	0.128851	0.141281	0.129299	0.131205	0.150186
465	29.6	217	Digalacturonic Acid	880.647	0.0164791	0.0246784	0.0199382	0.0164195	0.0133489	0.00895205	0.0231932	0.0178791	0.256524	0.0209417	0.0890094	0.011826	0.0244094	0.0923188	0.0917612	0.0618954	0.0172562	0.0955418	0.0754305	0.090319	0.0189117	0.092452	0.016059	0.0162784	0.146717	0.147753	0.0285012	0.0259664	0.122433	0.131938	0.0234345	0.025235	0.0201523	0.0223141	0.0225417	0.0205682	0.0207194	0.021825	0.0902102	0.091539	0.0798824	0.0861435	0.0878537	0.087772	0.0870068
548	36.46	215	Dihydrocholesterol	804.837	0.133938	0.104572	0.0765091	0.0836926	0.0864104	0.0449878	0.00122407	0.0745937	0.058259	0.000820981	0.0432791	0.0332522	0.059535	0.000929077	0.00106652	0.0365015	0.00101968	0.00131627	0.036148	0.0012482	0.000926251	0.00103217	0.0439646	0.000700144	0.0505577	0.00128644	0.00137315	0.0498812	0.067683	0.00139024	0.0514595	0.0013207	0.00122036	0.00135598	0.00110435	0.00129701	0.00136775	0.00105035	0.0428734	0.042669	0.00244458	0.00253575	0.00223542	0.00235962	0.00200829
169	12.27	293	Dihydroxymalonic Acid	780.791	0.222044	0.1889	0.233156	0.208906	0.247672	0.186416	0.195501	0.208757	0.190221	0.185446	0.136939	0.142	0.137781	0.138069	0.133412	0.147262	0.201306	0.179471	0.168386	0.181202	0.216138	0.162739	0.15342	0.159422	0.178831	0.206296	0.201038	0.164951	0.226384	0.204787	0.175461	0.213847	0.16029	0.179527	0.185409	0.17073	0.169238	0.168383	0.141459	0.151864	0.175677	0.162935	0.159176	0.16163	0.180507
316	19.52	97	Docosenoic Acid	758.299	0.00577694	0.000725335	0.000629583	0.00608686	0.00816963	0.000700618	0.000627795	0.0134486	0.00319453	0.00162697	0.001393	0.00224003	0.0189794	0.00196491	0.00760219	0.00323163	0.00303434	0.00411062	0.00221899	0.00288367	0.00303705	0.00846091	0.00195763	0.00434147	0.000506332	0.000413337	0.000697101	0.000784029	0.0030749	0.00707179	0.00829259	0.00497036	0.00133638	0.000781026	0.00111902	0.00139427	0.0022063	0.00300992	0.00133885	0.00352424	0.00493003	0.00763223	0.00897976	0.0107231	0.0155024
120	9.92	102	Dodecanoic Acid, Isopropanol Ester	787.631	0.0223215	0.0247128	0.0228754	0.0200365	0.0141455	0.0264923	0.0263074	0.0184138	0.0158772	0.0208421	0.0210545	0.0179841	0.0143038	0.0146675	0.0201491	0.0167209	0.0221656	0.0223745	0.0218705	0.0226269	0.0223736	0.0225907	0.0228374	0.0223641	0.0271986	0.026124	0.0282423	0.0266871	0.017197	0.0201515	0.0202897	0.0219975	0.0203151	0.0197362	0.0197597	0.0153421	0.0156411	0.0212389	0.0211546	0.0209387	0.0302721	0.0293192	0.0293804	0.0292559	0.0286647
206	13.94	243	Dodecanol	807.646	1.71384	1.36668	0.970626	1.17923	1.22328	0.520291	0.450913	0.782437	0.108846	0.101047	0.0867863	0.0665943	0.335016	0.0840255	0.0831336	0.0716764	0.16169	0.139465	0.13148	0.132344	0.128402	0.123798	0.108676	0.0918775	0.346296	0.319957	0.324334	0.272302	0.599913	0.454627	0.392482	0.388572	0.297928	0.257343	0.236372	0.222425	0.202603	0.187128	0.162567	0.170404	0.119889	0.0951401	0.0894838	0.0846541	0.0917787
52	7.24	147	Enolpyruvate	937.298	0.0047682	0.00401433	0.00274348	0.00346494	0.00348343	0.00215308	0.00194403	0.00247729	0.00123096	0.000693011	0.000731612	0.000668517	0.00179525	0.000756518	0.000818887	0.00076623	0.00128081	0.00109195	0.00101936	0.00113691	0.00128984	0.000968775	0.00111435	0.000921065	0.00181244	0.00174193	0.00149304	0.00154884	0.0021877	0.00181223	0.00156896	0.00213298	0.0015287	0.00137564	0.00127765	0.00138898	0.00135731	0.00135051	0.00151195	0.00162117	0.00112454	0.000968653	0.000949464	0.00130698	0.000960082
339	20.74	355	Epicatechin	703.498	0.00995922	0.000253958	0.00930477	0.00376414	0.000165814	0.000176745	0.000188043	0.000215981	9.80983e-05	0.000188671	0.00023038	0.00710457	0.000186803	0.000229931	0.000225737	0.000191091	0.000249949	0.000285265	0.000155719	0.000261945	0.000248289	0.000252247	0.000209579	0.000218072	0.00840226	0.00939414	0.000231623	0.000213445	0.00889472	0.0081171	0.000233886	0.000252021	0.00023415	0.000235166	0.000256258	0.000244738	0.000237913	0.000202571	0.00627415	0.00645619	0.000244421	0.000236905	0.000236152	0.000230017	0.000233719
45	6.89	221	Erythronic Acid Lactone	826.761	0.00386568	0.00391162	0.00380463	0.00395052	0.00404152	0.0039158	0.00393771	0.00407942	0.00513089	0.00464671	0.00431795	0.00371206	0.00472281	0.00400637	0.00431984	0.00350675	0.00406831	0.00434642	0.00414219	0.00435684	0.00403826	0.00441394	0.00410779	0.00412048	0.00421679	0.0047077	0.00406653	0.00460403	0.00499218	0.0043711	0.00475927	0.00437702	0.00547887	0.00600569	0.00600995	0.0075797	0.00760212	0.0053844	0.00492138	0.00490243	0.00323814	0.00320134	0.00324841	0.00325826	0.00330069
338	20.63	205	Erythrose	839.97	0.00171548	0.00218008	0.00200668	0.00196536	0.00203909	0.00168517	0.00234054	0.00229212	0.00220338	0.00222156	0.00245107	0.00149426	0.00203234	0.00224359	0.00238133	0.00169391	0.00233683	0.00265034	0.00168099	0.00242649	0.00229177	0.00242565	0.00205106	0.00204095	0.0028187	0.00280487	0.00226856	0.00242645	0.00262227	0.00278181	0.00253841	0.00230153	0.00205507	0.00193689	0.00198603	0.00204917	0.00204117	0.0021878	0.00327271	0.00335141	0.00284311	0.00275146	0.00273969	0.00271373	0.00280605
93	8.95	211	Ethanol Phosphate	877.867	0.00102484	0.00204598	0.00204416	0.00423425	0.00124327	0.00103432	0.00169876	0.0016861	0.0015032	0.00166729	0.00174723	0.0013888	0.000622645	0.00118213	0.00159178	0.00161673	0.00223691	0.00231071	0.00170836	0.00190134	0.00216863	0.00195058	0.0020318	0.00196001	0.00156732	0.00203016	0.00217717	0.00203515	0.00208854	0.00214281	0.0021514	0.00190906	0.00177144	0.00189539	0.00197391	0.00196368	0.00196567	0.00173583	0.00187038	0.00185842	0.00191824	0.00172045	0.00174286	0.00188737	0.00199055
218	14.54	103	Ethanolamine	817.556	0.29061	0.509372	0.297094	0.369911	0.347343	0.22455	0.48661	0.502255	0.649605	0.383536	0.269433	0.186755	0.396488	0.28797	0.270773	0.197389	0.386979	0.565543	0.312079	0.420058	0.414461	0.40676	0.355094	0.357445	0.499823	0.485807	0.357068	0.342993	0.511944	0.500852	0.369774	0.359478	0.287186	0.333789	0.324959	0.321708	0.325221	0.291104	0.683907	0.706311	0.393763	0.382267	0.398419	0.369583	0.40005
370	22.7	285	Fructose	929.425	0.0120243	0.0126675	0.011402	0.0109859	0.0120842	0.00804918	0.00835439	0.00999513	0.00764487	0.00574904	0.00842334	0.00500777	0.369784	0.444244	0.00887409	0.00647265	0.00933224	0.49164	0.00789873	0.481877	0.009361	0.00830922	0.00820102	0.493937	0.412338	0.00701111	0.00743873	0.00704507	0.00852148	0.0080576	0.00817978	0.00899094	0.00791871	0.00834318	0.00828033	0.00780712	0.00762721	0.00735816	0.00633046	0.380821	0.00838388	0.00850769	0.00846333	0.0084816	0.00877609
539	35.06	316	Fructose-6-Phosphate	679.288	0.0129898	0.00914786	0.0106104	0.0103327	0.00699881	0.0142708	0.00962902	0.00868185	0.00868416	0.0120981	0.0135878	0.0129264	0.00826571	0.013174	0.0158458	0.0118065	0.00850768	0.0134513	0.0143041	0.0147247	0.0138333	0.0153007	0.0134602	0.0148591	0.016405	0.0117359	0.0124067	0.0119307	0.0111118	0.0113469	0.0120003	0.0134132	0.0120684	0.0116436	0.0133679	0.0133784	0.0121083	0.0135096	0.0130677	0.0131317	0.017013	0.0157412	0.00888906	0.00896499	0.00882698
164	12.1	245	Fumaric Acid	942.437	1.96321	2.0974	1.4582	1.95059	1.8204	1.65097	1.85979	2.20304	0.919712	1.16065	1.25924	1.04863	1.65538	1.21645	1.2742	0.898147	1.75649	2.0361	1.6274	1.352	1.82277	1.26265	1.53896	1.5302	2.02103	1.99922	1.7539	1.65812	2.18766	2.02597	1.73464	1.89028	1.41156	1.40457	1.37091	2.09701	2.03257	1.35989	2.77516	2.84803	2.02476	2.04071	2.1375	2.08877	2.18552
415	26.11	204	Galactinol	895.245	43.2064	52.6341	50.3747	50.9954	58.174	38.1553	48.3554	61.1105	111.217	70.0527	83.3835	45.9182	93.985	84.8287	86.9684	58.8351	74.9033	97.5406	51.0897	81.137	72.6825	87.0646	58.9794	59.5973	84.8902	85.6469	56.0691	49.999	102.638	90.4997	58.863	63.6003	53.4332	56.2336	56.5147	65.6172	67.087	52.5102	169.632	154.689	85.5185	95.2996	89.3114	89.8575	101.543
400	25.06	217	Galactitol	830.817	0.341275	0.488009	0.412897	0.53763	0.753529	0.380879	0.527022	0.928728	1.66914	1.08545	1.31776	0.685171	1.0665	1.33192	1.34414	0.937259	1.0277	1.63515	0.828429	1.24045	1.03524	1.31487	0.836955	0.83111	1.08886	1.18794	0.790865	0.623107	1.56225	1.42489	0.887658	1.03327	0.830375	0.923301	0.969745	1.09563	1.13055	0.877296	3.01482	2.90799	0.94575	1.24618	1.17078	1.24749	1.36239
403	25.41	217	Galactonic Acid	930.705	5.6363	6.74574	5.2922	6.23909	6.24752	4.46526	6.57046	8.54689	8.22915	6.59913	8.06144	4.18522	6.81669	7.52135	8.08316	5.90023	6.60713	8.86044	4.58247	7.81376	6.47153	8.31356	5.35827	5.35519	8.28834	7.85974	7.28205	5.82281	9.26156	8.50175	7.0578	7.841	6.60053	6.53658	6.71527	6.97462	7.1777	6.41506	12.0206	11.0178	9.98776	12.0304	11.0662	11.486	12.6302
367	22.47	103	Galactose	906.953	0.00654433	0.0110496	0.0123234	0.00753475	0.00846067	0.00516701	0.00649386	0.00635284	0.019602	0.010456	0.0132938	0.00928981	0.00620295	0.0135471	0.0131695	0.00962974	0.0101888	0.0191153	0.00390729	0.0130738	0.00940469	0.0140525	0.00870592	0.0084648	0.022672	0.0250916	0.00571197	0.00508382	0.0243169	0.0256269	0.00570604	0.00739919	0.00537508	0.0056219	0.00539287	0.00532402	0.00506417	0.00495295	0.0329056	0.0334041	0.00994948	0.009294	0.00880411	0.0090057	0.00889746
135	10.68	102	Gamma-Aminobutyric Acid	831.686	0.00121936	0.00126235	0.00122669	0.00113255	0.00089924	0.00156137	0.00149636	0.0010494	0.00152713	0.00178503	0.0017387	0.00153961	0.00178254	0.00156358	0.00181952	0.00161991	0.0019131	0.00179834	0.00187098	0.00182549	0.00194878	0.00188836	0.00190225	0.00182066	0.00168158	0.00158997	0.00185449	0.00162488	0.00111625	0.00127584	0.00131725	0.00152187	0.00132593	0.00144141	0.00157568	0.001361	0.001524	0.00152056	0.00172689	0.00158575	0.00187672	0.00198849	0.00198304	0.00188993	0.00197184
538	34.98	223	Gamma-Tocopherol	748.558	0.00328224	0.0042065	0.00220519	0.00294204	0.00198339	0.00243254	0.00289199	0.00310214	0.00108676	0.00274552	0.00277167	0.00172399	0.00335731	0.00272983	0.00292983	0.00258856	0.00329391	0.00399797	0.00217905	0.00322482	0.00332296	0.00333526	0.00261915	0.0026725	0.00296062	0.00295177	0.00208041	0.00185112	0.00306292	0.00298521	0.00192619	0.00220638	0.0018249	0.00261103	0.00251562	0.00233073	0.0023172	0.00200146	0.154675	0.00250699	0.00208379	0.00232121	0.00229088	0.00220218	0.00227471
480	30.64	103	Glucoheptulose	841.076	0.00091149	0.00111975	0.000550202	0.000975384	0.000627138	0.00165114	0.000841533	0.00120213	0.00079307	0.000874473	0.000748219	0.000598349	0.000939285	0.000713715	0.000872322	0.000552585	0.00386902	0.000975618	0.00130464	0.000828489	0.000978494	0.000897931	0.00336685	0.000854851	0.000969809	0.00276877	0.00308272	0.000917183	0.0029907	0.00103663	0.00232977	0.00100064	0.000909824	0.0008905	0.00240798	0.000977861	0.00107067	0.000897298	0.00630405	0.00138417	0.00133388	0.00161346	0.00152251	0.00131885	0.00144943
396	24.81	292	Gluconic Acid	917.185	3.89016	4.0118	2.74233	3.37964	2.68554	2.15569	3.61377	3.91008	13.1006	4.72589	4.66083	3.19633	5.02637	4.58604	4.86852	3.0812	2.17415	6.81565	3.4278	4.55905	2.03583	4.90006	1.6254	1.62161	11.9097	12.1402	2.492	1.89597	12.9997	11.5244	2.01539	2.38521	1.8329	1.72381	1.72294	2.07677	1.8636	1.72245	15.4597	14.1574	5.15883	5.6164	5.19381	5.19468	5.89235
162	11.95	191	Glucosamine	761.063	0.0486119	0.0461136	0.0504488	0.767423	0.0478918	3.30439	0.0480149	0.0462036	3.58454	2.93493	0.0604535	0.0480108	0.0603783	0.0480129	0.0536403	2.57749	0.0558544	0.0492974	0.0527946	0.0568756	3.36689	0.0491675	0.047445	2.70535	0.0540157	3.24073	3.41164	0.0655475	0.0559298	0.0539722	0.0556376	0.0483488	0.0486974	0.0524276	0.0509946	3.22964	0.0589547	0.0593134	3.10185	0.0580581	0.0587574	0.0556912	0.058594	0.0569908	0.0611467
277	17.59	204	Glucose	972.091	1.3868	1.19095	1.05407	1.54273	2.34922	0.51597	0.626614	1.60565	0.420968	0.316346	0.316912	0.196402	0.207129	0.314138	0.301365	0.220537	0.450964	0.497448	0.314678	0.434395	0.370368	0.396356	0.283795	0.270972	0.669974	0.68481	0.482214	0.426637	1.73799	1.41262	0.824639	0.873848	0.716169	0.591667	0.532166	0.581709	0.546258	0.507689	0.992407	1.0068	0.368846	0.293153	0.310253	0.289698	0.30962
343	20.93	217	Glucose-1-Phosphate	937.39	0.00485441	0.00522357	0.00560144	0.0048322	0.00607633	0.00343885	0.00401027	0.00462241	0.0102108	0.00708202	0.00707992	0.00479335	0.00919929	0.0080742	0.00740593	0.00589295	0.00499765	0.00864827	0.00362553	0.00696513	0.00494634	0.00735259	0.00484987	0.00475869	0.00781429	0.00785556	0.00380856	0.00347914	0.00901317	0.00884785	0.00398063	0.00435288	0.00354591	0.0038204	0.00365843	0.00374374	0.00376659	0.00323325	0.0127314	0.0127202	0.00511573	0.00537538	0.00528142	0.00547508	0.00544559
449	28.69	299	Glucose-6-Phosphate	683.8	0.000401548	0.00574999	0.000428572	0.00106175	0.000431745	0.0003775	0.000331343	0.00047556	0.000257708	0.0129629	0.0132651	0.0100095	0.0109888	0.0100209	0.0137075	0.0108885	0.000558026	0.000352217	0.000280038	0.0114822	0.000419406	0.0125298	0.000364779	0.000332221	0.00930768	0.0104965	0.0159972	0.0127353	0.010511	0.010264	0.00778374	0.000413415	0.000331414	0.000332078	0.000319677	0.000357606	0.0227773	0.000271306	0.00781835	0.0152312	0.000508001	0.000522405	0.000558141	0.00062964	0.000599985
247	16.09	246	Glutamate	806.009	0.523147	0.756582	0.491273	0.541864	0.450677	0.381622	0.759153	0.673076	0.535875	0.702369	0.680747	0.436103	0.864464	0.64774	0.689777	0.47975	0.554406	38.3318	0.443184	0.72189	0.591983	0.67752	0.486683	0.467874	0.313394	0.311249	0.747099	0.700877	0.278607	0.271459	0.625258	0.594325	0.53868	0.502779	0.50097	0.562836	0.544606	0.589114	0.724057	0.74925	0.707694	0.671212	0.693402	0.662744	0.713972
283	17.86	246	Glutamic Acid	930.071	6.13871	9.23009	5.94944	6.99002	4.78003	8.15908	10.1842	8.39153	8.64886	8.56275	7.0235	4.88302	9.36706	7.33644	6.99359	5.01423	11.3852	7.52211	11.8376	8.84341	12.3934	8.34848	10.1618	10.2315	8.35601	8.24607	11.1975	10.385	6.82727	7.14234	9.27753	9.53917	8.69365	8.44077	8.64127	9.94123	10.0414	9.35936	11.3622	11.8974	10.8941	10.6261	10.964	10.7171	11.2299
346	21.11	156	Glutamine	957.394	0.000152388	0.00190593	0.00534733	0.00163333	9.67817e-05	0.00383687	0.00160036	6.99101e-05	0.0122986	0.0797366	0.0479088	0.0361457	0.0789807	0.053437	0.0483997	0.0256335	0.00813027	0.0424988	0.0187176	0.0340218	0.0147993	0.0463263	0.0275819	0.0233108	0.000822779	0.000886002	0.00380646	0.00308514	2.72752e-05	5.9551e-05	0.000289068	0.000312613	0.000405836	0.000529356	0.000568301	0.000597843	0.000818486	0.000967445	0.00205855	0.00227528	0.0516066	0.0542572	0.0556897	0.0560573	0.0546107
249	16.11	155	Glutamine Dehydrated	907.412	527.197	1261.19	821.727	758.631	88.1435	916.59	2054.12	392.452	16.2926	12.0961	16.1193	671.694	22.8126	11.6612	25.7554	6.33308	42.4249	30.3964	34.9456	30.7277	46.2967	4.17449	1728.29	16.4577	18.5017	960.817	40.0072	18.0809	9.39012	6.94868	777.446	9.72868	1655.41	27.4698	30.5833	2129.84	2151.93	35.1555	29.4694	30.3339	22.3552	29.6379	29.7986	29.024	30.4185
191	13.25	147	Glutaric Acid	959.923	0.168488	0.151789	0.121646	0.153228	0.154838	0.157078	0.146948	0.137466	0.269345	0.0998579	0.135079	0.10707	0.154317	0.146612	0.159308	0.126418	0.196578	0.106522	0.112544	0.167659	0.192108	0.19941	0.139	0.143215	0.684682	0.675999	0.18786	0.219488	0.700694	0.667432	0.178025	0.223269	0.183256	0.200011	0.173901	0.174684	0.160723	0.172756	0.687695	0.699489	0.207524	0.183381	0.158369	0.167026	0.184746
83	8.62	282	Glutathione	758.846	0.00135707	0.00161476	0.00156365	0.00162733	0.000999904	0.00186272	0.00197509	0.00135325	0.00166515	0.00209182	0.00205675	0.0019231	0.00212072	0.000948588	0.00199893	0.0012747	0.00163895	0.00160869	0.00188501	0.00188999	0.00161605	0.00184618	0.00192945	0.00194135	0.00189112	0.00173226	0.00196732	0.00218348	0.00121996	0.00141277	0.00173705	0.00167135	0.00674955	0.00573606	0.00582087	0.00477723	0.00487956	0.0071972	0.00503027	0.00490636	0.00265105	0.00261488	0.0026157	0.00262022	0.00255534
155	11.62	147	Glyceric Acid	916.121	0.00744981	0.00846213	0.00633256	0.00800235	0.00672971	0.00443134	0.0104928	0.0116151	0.00478883	0.00715924	0.00597548	0.00525094	0.00736778	0.0069534	0.00573644	0.00397292	0.00660179	0.00528493	0.00680912	0.00508174	0.00679692	0.00522459	0.0054153	0.00535157	0.00487277	0.00486106	0.00583646	0.0054823	0.00524094	0.00507955	0.00558281	0.0063177	0.0060701	0.00632782	0.00622559	0.0199925	0.0200979	0.0058595	0.0120642	0.0119568	0.00797455	0.00810045	0.00804255	0.00804172	0.00813978
271	17.41	211	Glycerol-1-Phosphate	870.944	10.1939	0.79118	1.0016	2.09591	0.450059	0.482536	0.845388	0.84409	2.37406	2.12922	2.19129	1.63973	0.284267	1.57068	1.90939	1.71827	2.7664	3.02754	2.49831	2.77199	3.15388	2.72943	2.81016	2.89717	0.73976	1.11515	1.55396	1.57675	1.1795	1.37534	1.69293	1.75531	1.79662	1.92693	2.05399	2.28846	2.24008	2.21329	2.16663	2.25861	3.13129	2.22349	2.37904	2.41353	2.68801
494	31.35	204	Glycerol-3-Galactoside	828.765	0.000575186	0.000777605	0.000649132	0.00203227	0.000436323	0.000729637	0.00115028	0.000826425	0.00131315	0.00101055	0.000998305	0.000586619	0.000875023	0.00100032	0.000925305	0.000796641	0.00152323	0.00129453	0.000850811	0.00106501	0.00159679	0.000987184	0.00104226	0.00091128	0.00132462	0.00136763	0.00112357	0.000855807	0.000970488	0.000945226	0.000741857	0.00115278	0.00071586	0.000939882	0.000936484	0.00108349	0.00106145	0.000864611	0.00157862	0.00156002	0.00135978	0.00147992	0.00136767	0.00137869	0.00146406
341	20.86	357	Glycerol-Alpha-Phosphate	940.071	0.00472235	0.0117823	0.00907872	0.00829503	0.00674987	0.0083523	0.0128383	0.0106077	0.00574646	0.0112422	0.0140118	0.00813694	0.00624263	0.0129382	0.0134779	0.00970553	0.0197607	0.0171319	0.0110973	0.0146231	0.0189615	0.0138154	0.0154928	0.0151712	0.0109888	0.0128632	0.0149054	0.0139724	0.011263	0.0106952	0.0121594	0.0158672	0.0162345	0.0163842	0.0157952	0.0151063	0.0147734	0.013713	0.0139171	0.0135513	0.0162655	0.0153917	0.0149344	0.0146304	0.0139196
142	11.15	174	Glycine	971.433	0.0964968	0.107001	0.127368	0.159847	0.241239	0.13301	0.143091	0.22844	0.244152	0.282423	0.2464	0.188826	0.286703	0.260577	0.249468	0.189408	0.268685	0.280729	0.320271	0.250417	0.274182	0.255172	0.225849	0.225556	0.102811	0.116284	0.217667	0.194061	0.155432	0.14992	0.262865	0.289011	0.261158	0.273519	0.273223	0.295695	0.296263	0.270071	0.334877	0.335456	0.129657	0.170639	0.174955	0.180095	0.184973
253	16.37	120	Glycocyamine	738.352	0.495571	1.01546	0.95279	0.82502	1.08454	0.615367	0.623937	0.60086	0.646109	0.622332	0.866723	0.585046	0.600289	0.714201	0.716797	0.649423	0.798709	0.763943	0.532402	0.644469	0.941552	0.971398	0.678077	0.975018	1.01952	0.678257	0.607451	0.641309	1.2116	0.681542	0.6699	0.626764	0.810009	0.938011	0.580126	0.683607	30.6266	0.980362	0.891435	1.44022	0.754798	0.532679	0.629678	0.585818	0.610237
48	7.05	147	Glycolic Acid	990.706	0.0156724	0.0152976	0.0132827	0.0140299	0.0140638	0.0109172	0.0129162	0.0140898	0.0191361	0.0120712	0.0100361	0.00933658	0.0124619	0.0109889	0.0101131	0.0104444	0.0124388	0.0127624	0.0113349	0.0111589	0.0120387	0.0109773	0.0104193	0.0107737	0.0242198	0.0240452	0.0140186	0.0132266	0.025216	0.0246074	0.0137507	0.0157499	0.0130418	0.0131556	0.0127898	0.0141814	0.01397	0.0126052	0.0438895	0.0444256	0.0113684	0.0107786	0.0114357	0.0113095	0.0112916
471	29.95	328	Guanidinosuccinate	754.223	0.000827488	0.000678254	0.000716224	0.000666474	0.000669666	0.000531004	0.000626354	0.000633694	0.000706586	0.000613621	0.0324591	0.00047731	0.000649946	0.000855534	0.000526622	0.000749281	0.000986036	0.00115497	0.000731963	0.000625714	0.00101724	0.000666702	0.000676619	0.000667325	0.000590048	0.000573682	0.000773665	0.000676123	0.0332835	0.000626996	0.000724667	0.000901075	0.000438565	0.000609306	0.000590421	0.000643197	0.00064835	0.000503226	0.000967686	0.0585876	0.00183931	0.00188683	0.00186666	0.00187457	0.0019954
365	22.37	245	Guanosine	704.522	0.00223356	0.00301395	0.00029382	0.00414754	0.0104859	0.000224161	0.000271642	0.0124528	0.000237798	0.000376825	0.000246576	0.000208186	0.0140737	0.000252403	0.00156443	0.000249286	0.017612	0.000290337	0.000284261	0.000243676	0.000296791	0.000310118	0.0150771	0.0134402	0.0129505	0.00907254	0.000267618	0.0125728	0.00916217	0.00441287	0.0115534	0.0147639	0.00958795	0.0113685	0.0107865	0.0110418	0.0110385	0.0106357	0.0081854	0.00765666	0.000290715	0.000340758	0.000313524	0.000367384	0.000322381
441	27.95	117	Heptadecanoic Acid	865.293	0.00260067	0.0039512	0.00347582	0.00310901	0.00334871	0.00150892	0.00272343	0.00384663	0.0032893	0.00226559	0.00242584	0.00193231	0.00153912	0.00217347	0.0024471	0.0019904	0.00433325	0.00384525	0.00303921	0.00276871	0.00363854	0.0028418	0.00302504	0.00331012	0.00164674	0.00187872	0.00255753	0.00245058	0.00314364	0.00303465	0.00318588	0.00395219	0.00338885	0.00353347	0.00369269	0.00379841	0.00382668	0.0033315	0.00342891	0.00320968	0.00609861	0.00557761	0.00566991	0.00588542	0.00618431
111	9.48	98	Hexadecane	713.745	0.000354949	0.000136033	0.000392571	0.000350801	0.000415914	0.000384694	0.00016788	0.000434451	0.000467423	0.000467996	0.000463501	0.000444173	0.000450412	0.000482739	0.000422946	0.000468172	0.00213159	0.000405492	0.000458726	0.000403962	0.000403745	0.000441654	0.00250997	0.00203414	0.000379671	0.000366249	0.000284971	0.00172187	0.000405241	0.00120892	0.00169433	0.00166597	0.000474072	0.00130855	0.000434314	0.000407558	0.000479232	0.000480242	0.00205209	0.00205467	0.00229882	0.00217454	0.00215739	0.00221395	0.0023144
130	10.43	240	Hexadecylglycerol	765.428	0.000141539	0.000192628	0.000183164	0.000289637	0.000273777	0.0005886	0.000485558	0.000293395	0.000238109	0.000286364	0.000300159	0.00024123	0.000148947	0.000227198	0.000280046	0.000254211	0.000345606	0.000363447	0.00027668	0.000329242	0.000358513	0.000349518	0.000363651	0.000369859	0.00058471	0.000561636	0.000603031	0.000570505	0.000303416	0.000328208	0.000340133	0.00031431	0.000278105	0.000300261	0.000301824	0.000273058	0.000282305	0.000272687	0.000244311	0.000272734	0.000342859	0.000286335	0.000322465	0.000316909	0.000316845
408	25.67	333	Hexaric Acid	862.963	43.9636	36.5333	0.79046	32.6437	0.782951	45.2136	41.1514	47.7327	1.11392	1.07635	0.93069	0.977093	1.10635	0.954052	0.961331	0.660742	40.4558	0.816113	1.09389	0.83945	38.5521	0.858379	31.8652	32.6598	62.3546	51.8916	0.8857	0.802451	54.4553	56.0083	0.86255	0.880866	0.924384	45.7242	47.3259	0.828527	0.852186	0.924092	1.25037	1.14078	1.21857	1.29303	1.20256	1.19927	1.36767
323	19.85	204	Hexose	799.492	0.0122299	0.00022847	0.000217389	0.0043307	0.000250113	0.00921023	0.0121044	0.000222401	0.00025345	0.000199651	0.000210515	0.00765366	0.000182349	0.000246512	0.000232066	0.000167179	0.000246095	0.000302298	0.000177135	0.000226912	0.000233045	0.000254136	0.000190708	0.000195072	0.0168246	0.000297373	0.000209075	0.000177927	0.00036781	0.0214653	0.000225348	0.0157489	0.000239869	0.000226189	0.000204042	0.000246208	0.000249806	0.0133034	0.000517363	0.000524971	0.000243431	0.000202161	0.000234935	0.000209727	0.000217187
373	22.83	105	Hippuric Acid	869.874	0.0035659	0.00187165	0.00136093	0.00467507	0.0027682	0.0167347	0.00534039	0.00263678	0.000992225	0.0213312	0.00291424	0.00335987	0.000647544	0.00186926	0.000850059	0.00175566	0.00399449	0.00491992	0.019969	0.109915	0.00325884	0.00137273	0.0038213	0.00351581	0.0124803	0.00739757	0.00640086	0.00482497	0.00349612	0.00181277	0.00337109	0.00277687	0.00385451	0.0014585	0.00332472	0.00319453	0.00138144	0.0470625	0.000619101	0.00112022	0.00368637	0.0036736	0.00273821	0.00371076	0.00360842
188	13.14	154	Histidine	755.492	12.0234	13.9486	10.6772	8.81252	11.1346	0.229973	0.205646	12.2927	6.36434	0.109698	0.110852	0.0786717	12.2458	0.100578	6.78856	0.0835194	0.135308	0.151067	0.129984	0.119657	8.11092	0.117838	0.0975517	0.103875	10.4163	0.156369	0.195078	0.167051	9.76012	9.3341	0.163333	0.179718	0.144645	0.138926	0.136219	0.168919	10.1893	8.20578	0.194605	12.4865	0.109452	0.0903802	0.106066	0.0951842	0.0966424
198	13.57	104	Hydrocinnamic Acid	903.655	0.47158	0.763855	0.509607	0.578577	0.566593	0.608956	0.577455	0.588557	0.506675	0.610163	0.618606	0.308808	0.457895	0.598625	0.527854	0.4411	1.30455	1.13911	0.346205	0.789121	1.37752	0.704216	1.09144	1.10328	0.682854	0.733839	0.436868	0.395937	0.618594	0.616336	0.372058	0.389228	0.383219	0.424003	0.438711	0.443512	0.440601	0.406308	0.798476	0.884946	0.661313	0.519015	0.53468	0.511825	0.535194
189	13.16	100	Hydroquinone	800.133	0.178593	0.181991	0.155816	0.176893	0.189444	0.168299	0.15666	0.198541	0.19756	0.169036	0.169465	0.132452	0.263395	0.160365	0.164186	0.143102	0.247894	0.204091	0.166813	0.193212	0.27003	0.184515	0.171898	0.171501	0.189759	0.174028	0.19976	0.179639	0.193753	0.153044	0.168928	0.222225	0.175723	0.178534	0.179967	0.215865	0.218889	0.195832	0.233728	0.215348	0.175362	0.175008	0.196878	0.158527	0.154647
112	9.52	266	Hypoxanthine	702.651	0.000450904	0.000498355	0.000445554	0.000481032	0.00045085	0.000534482	0.000545491	0.000569864	0.000638605	0.000682585	0.000640555	0.000538643	0.000859615	0.00107442	0.000645116	0.00093822	0.000855241	0.0010183	0.000739919	0.000805688	0.00090561	0.000860065	0.000730778	0.000714223	0.000556121	0.000537035	0.000569055	0.00053995	0.00054333	0.000556522	0.000589743	0.000595767	0.000662536	0.000644209	0.000628182	0.000665453	0.000683417	0.000690732	0.000580793	0.000571411	0.000523164	0.000573664	0.000583558	0.000581281	0.000611505
397	24.83	202	Indole-3-Acetate	878.35	2.87205	3.98248	2.88633	3.50846	2.74138	6.40743	3.20786	3.34753	2.30084	1.97926	1.516	1.22215	1.93927	1.39034	1.58054	1.30841	5.45746	4.68613	3.56046	1.73609	5.04086	1.79784	4.32364	4.40235	2.20912	2.11021	6.7302	5.95183	2.18809	1.81378	5.91765	6.446	5.32675	6.58235	6.61685	6.30098	6.25541	5.18425	1.43081	1.33829	6.83314	7.17772	6.86507	6.8702	7.45392
321	19.67	277	Indoxyl Sulfate	935.702	0.00231672	0.00286705	0.00284517	0.00269468	0.00305707	0.00280525	0.00262424	0.00270493	0.00340527	0.00113158	0.00236716	0.000822473	0.00130945	0.00235774	0.00236176	0.00252355	0.00239648	0.000954341	0.000420497	0.00279755	0.00243615	0.00281314	0.00216955	0.00220454	0.00150477	0.0015407	0.00564545	0.00529565	0.00163035	0.00155469	0.0055776	0.00609331	0.00519707	0.00642231	0.00633139	0.00505757	0.0051075	0.00530538	0.00235303	0.00234018	0.00216586	0.00237487	0.00236972	0.00240898	0.00240631
537	34.91	119	Inosine	756.524	0.0648354	0.0654449	0.0605418	0.0617446	0.059977	0.062523	0.059488	0.0600872	0.0613545	0.0616196	0.0613505	0.0605075	0.0683307	0.0620523	0.0622024	0.0603257	0.0604822	0.062263	0.0610177	0.0603985	0.061024	0.0611085	0.0612666	0.0616803	0.0602739	0.0603041	0.058622	0.0594079	0.0597978	0.0598043	0.0592195	0.060368	0.0607057	0.0655727	0.0656151	0.0612784	0.0607948	0.0610193	0.0599317	0.0617455	0.0365096	0.0373347	0.0365084	0.0374437	0.0369996
102	9.22	88	Inosine-5'-Monophosphate	718.714	0.0503541	0.0493983	0.0563819	0.0418168	0.0011643	0.0592244	0.0550565	0.0619139	0.0611292	0.0634667	0.0010906	0.00113519	0.00109654	0.00111697	0.065715	0.00114557	0.0643218	0.00109507	0.0655992	0.0635333	0.00105028	0.00106558	0.00110514	0.00113134	0.0633984	0.0600747	0.0612192	0.0598771	0.0650114	0.0648674	0.0610043	0.0619622	0.0635462	0.0643442	0.0664621	0.064615	0.0684666	0.0649716	0.0638092	0.0661488	0.00107988	0.00110307	0.00111484	0.00106748	0.00113066
483	30.9	318	Inositol-4-Monophosphate	928.67	0.0169256	0.0219029	0.0181206	0.0153887	0.0176832	0.00978395	0.0112474	0.0156269	0.00384956	0.00429606	0.0046415	0.00346968	0.00899164	0.00367773	0.00473326	0.00427118	0.00646447	0.00599888	0.0041748	0.00476558	0.00624986	0.00502627	0.00465732	0.00491942	0.00995666	0.0124368	0.00971288	0.00791956	0.0162269	0.0135386	0.00831168	0.00677777	0.00637317	0.00675366	0.00631617	0.00650324	0.00658329	0.00503789	0.00712952	0.0075346	0.00611667	0.00603584	0.00546173	0.00549701	0.00532243
527	33.52	191	Inulotriose	876.693	0.00143433	0.0757975	0.00250757	0.0180415	0.00319615	0.00105439	0.0577267	0.00100846	0.00102388	0.000745376	0.00214055	0.00122395	0.00123096	0.00303042	0.00188484	0.00121529	0.00122397	0.00199026	0.000940712	0.00098957	0.00125729	0.000889713	0.00067366	0.00061878	0.00223876	0.00213162	0.000912245	0.000807397	0.00200866	0.00193285	0.000755255	0.000897449	0.000893256	0.00149888	0.00196376	0.00156878	0.00129505	0.000977526	0.00258622	0.00258039	0.00066905	0.000738733	0.000778366	0.000716784	0.000670929
51	7.2	129	Isobutene Glycol	752.47	0.00618534	0.000143137	0.00701387	0.0037516	0.000123838	0.0041807	0.006297	0.000121385	0.00015543	0.000128084	0.000127135	0.00645712	0.00391297	0.000129048	0.000139489	0.00011415	0.000181474	0.000176303	0.000144606	0.00015463	0.000162446	0.000165676	0.000177923	0.000169628	0.00635709	0.00691267	0.000138515	0.000133161	0.00816291	0.000144833	0.000143244	0.000142806	0.000128587	0.000139969	0.00962368	0.000154456	0.000144201	0.000161586	0.00895775	0.000156814	0.00016875	0.00014314	0.000163191	0.000167197	0.000158817
272	17.44	274	Isocitric Acid	807.654	0.0602164	0.113024	8.1891	1.43052	0.135667	2.77755	0.0599674	0.0617807	0.235375	5.34731	0.0610399	0.0430503	6.91144	0.0789773	0.0589018	0.0587895	0.164445	4.66045	4.74224	3.96799	0.175842	0.0625683	0.0625475	0.0637822	4.19204	0.133685	0.0820373	0.0650103	0.127058	0.0658339	0.0642612	4.78328	0.0517175	4.14039	0.0659135	0.167934	0.167765	0.0546256	0.102324	0.104382	0.0706881	0.0633606	0.0665214	0.0666706	0.0917877
412	25.96	147	Isohexonic Acid	794.155	0.73516	1.14001	0.601696	4.42953	14.6312	0.336837	0.981128	1.01694	1.83004	0.719903	20.767	0.608095	0.73619	0.266861	21.468	14.7986	0.558031	0.972096	13.4156	19.5418	0.494781	21.3653	0.375461	0.322887	0.985073	1.12114	0.811107	0.578356	0.88157	0.86574	0.512316	0.669586	0.542934	0.435506	0.381311	0.463162	0.469257	0.526774	1.88548	1.79361	1.47433	1.62631	1.50204	1.50361	1.56694
137	10.88	158	Isoleucine	970.442	0.0815679	0.105049	0.0802113	0.0898539	0.081792	0.0855302	0.102496	0.102467	0.0798768	0.104089	0.0888787	0.0625778	0.102183	0.093822	0.0894082	0.0676307	0.115605	5.92406	0.0889424	0.10776	0.117198	0.108754	0.105386	0.104593	0.0947605	0.0932825	0.116597	6.59668	0.0926555	0.0939289	0.110419	0.116792	0.0973386	6.11287	0.100952	0.106271	0.106185	0.0988698	0.134791	0.135154	0.0921791	0.0940112	0.0940882	0.0949527	0.0945126
229	15.23	147	Isothreitol	850.529	0.272382	0.185761	0.360014	0.266861	0.303344	0.398927	0.183914	0.183952	0.222108	0.181808	0.263608	0.122768	0.18462	0.216055	0.280334	0.210936	0.247372	0.216873	0.279353	0.208727	0.293529	0.166546	0.156506	0.164713	0.199647	0.165054	0.224029	0.182562	0.188129	0.190518	0.201738	0.186887	0.268713	0.243874	0.253199	0.210147	0.216381	0.230362	0.23826	0.238153	0.260225	0.266015	0.244062	0.238207	0.277135
255	16.52	147	Isothreonic Acid	952.054	1.1281	2.12125	1.01054	1.58924	1.03695	0.68233	2.89112	2.80776	1.88794	1.3073	0.740996	0.840485	1.34512	0.727196	0.733149	0.515713	1.18919	1.4404	0.717994	0.506209	1.20373	0.488999	0.959892	0.947717	0.880501	0.874638	0.903629	0.716443	0.857952	0.805508	0.740479	0.819516	0.842697	0.909151	0.869179	1.34091	1.35176	0.886806	2.59696	2.60683	1.86925	1.75384	1.8463	1.77954	1.77478
251	16.24	221	Itaconic Acid	869.668	0.3261	0.301749	0.254493	0.233883	0.200699	0.193697	0.190913	0.178614	0.103882	0.106091	0.101062	0.085718	0.154152	0.0899696	0.104055	0.0821778	0.12065	0.12045	0.115704	0.120886	0.11281	0.11872	0.100425	0.111852	0.16648	0.158289	0.157784	0.149007	0.154887	0.163109	0.163008	0.176429	0.16324	0.129327	0.13138	0.128174	0.125038	0.122424	0.125396	0.12653	0.120942	0.107026	0.116717	0.105082	0.139385
301	18.73	103	Ketohexose	874.317	0.000749214	0.00100674	0.00102956	0.000955691	0.000987391	0.00124228	0.000982105	0.000937693	0.000998048	0.00112209	0.00102102	0.000718094	0.00138749	0.00107405	0.00102571	0.00101961	0.00143258	0.0012352	0.00119913	0.00098358	0.00152775	0.00108955	0.00122727	0.00121119	0.000727926	0.000655089	0.00138838	0.00131293	0.000664296	0.000707995	0.00146796	0.00142111	0.0011447	0.0013997	0.00124931	0.00126657	0.00129824	0.00121037	0.00109843	0.00106803	0.00142793	0.00146475	0.00149617	0.00147203	0.00147649
47	6.97	225	Kynurenic Acid	663.37	0.00240277	0.0024085	0.00239479	0.0022789	0.00227472	0.00201313	0.00227637	0.00225358	0.00189937	0.00204061	0.00188548	0.00184434	0.00164377	0.00213185	0.0018545	0.0020589	0.00206322	0.00210452	0.00194984	0.00210837	0.00205726	0.00207435	0.00194322	0.0019473	0.0021757	0.00214144	0.00206912	0.00205504	0.00224154	0.00226853	0.00212023	0.00232747	0.00206278	0.00203233	0.00201096	0.00194746	0.001933	0.00195744	0.00191232	0.00189688	0.00261261	0.00237055	0.00225356	0.00226751	0.00222955
260	16.77	192	Kynurenine	769.777	0.962101	0.757692	0.97401	0.897946	1.11459	0.850845	0.834825	0.824925	0.900525	0.925985	0.530446	0.561708	0.864381	0.580333	0.423996	0.733349	0.991523	0.729679	0.670763	0.698042	1.06925	0.703857	0.613512	0.596043	0.704569	0.856886	0.796167	31.7111	0.880141	0.535815	0.545763	0.746028	0.505145	0.684954	0.667058	0.682627	0.67418	0.543931	0.528763	0.559182	0.646762	0.686902	0.691773	0.708811	0.721737
43	6.79	147	Lactic Acid	988.591	1.62168	1.79025	1.11268	1.49004	1.08097	1.40072	1.67685	1.64461	1.63623	1.20195	1.15426	0.94258	1.20597	1.13851	1.15435	0.957687	1.66464	1.14584	1.34139	1.17898	1.66278	1.18378	1.51386	1.49808	1.92744	1.96779	1.60891	1.5668	1.95111	1.91371	1.54361	1.5814	1.43436	1.45066	1.45798	1.53768	1.54534	1.43582	2.34845	2.34475	1.34116	1.33775	1.34087	1.34157	1.34295
140	11.04	191	Lactitol	675.583	0.000150814	0.000160372	0.00114836	0.00122262	4.87066e-05	0.00236755	0.00567966	8.97879e-05	0.00019637	0.00258024	0.000876939	0.000699	4.75706e-05	0.000115851	0.00138457	0.000168508	0.000384355	0.000314659	0.000102738	0.0001031	0.000340912	0.00401709	0.00020504	0.000348757	0.000194374	0.000173234	0.000168682	0.000247242	0.000156022	0.000173351	0.000252325	0.000128996	9.15732e-05	0.000132264	0.000174575	0.00015866	0.000126083	0.00562057	0.000341985	0.000353974	0.000187607	0.000173244	0.000210553	0.000183931	0.000173662
298	18.61	117	Lauric Acid	897.109	0.00337635	0.00348549	0.00297065	0.00311855	0.00303762	0.00271471	0.0027638	0.00310951	0.00218718	0.00214283	0.00213371	0.00210474	0.00238747	0.00223745	0.00228976	0.00210793	0.00271117	0.00237683	0.00229705	0.00225847	0.00254958	0.002163	0.00249921	0.00247717	0.00236381	0.00235237	0.00298033	0.00297742	0.00269629	0.00259935	0.00314467	0.00340205	0.00304166	0.00315125	0.00311109	0.00309866	0.00304357	0.00294112	0.00220289	0.00220225	0.00253718	0.00261569	0.00262597	0.00259469	0.00266587
167	12.2	340	L-Dopa	715.118	0.00273316	0.0135059	1.16175	0.355795	0.00868879	0.0173822	0.0270889	1.25941	0.162582	0.150275	8.85711	0.109307	0.0125123	0.130331	0.127839	0.126849	0.178534	12.4682	0.160884	0.173303	0.238861	0.180758	10.5735	0.179829	1.54729	0.0381373	0.0546787	0.0570077	2.38636	3.23192	0.0665528	0.0581321	0.0680867	0.0894429	6.47896	8.33467	0.150396	0.115476	7.38904	7.4751	0.144989	0.111637	0.111711	0.110941	0.125294
141	11.09	298	Leucine	890.558	3.77291e-05	6.24583e-05	7.1508e-05	0.000598236	9.06608e-05	0.00433062	7.12769e-05	7.785e-05	4.64141e-05	0.000111775	6.86166e-05	8.36753e-05	0.000105052	0.000103023	7.15036e-05	7.42418e-05	0.000141839	0.000207592	0.000132081	0.000151281	0.000150121	0.000144617	0.000105754	9.21687e-05	5.34298e-05	2.53717e-05	6.61012e-05	5.70759e-05	2.28763e-05	6.09397e-05	5.24218e-05	6.8177e-05	0.000887644	1.93712e-06	4.51824e-06	1e-06	1e-06	0.000885223	1e-06	1.83054e-06	0.000176117	0.000186565	0.00019068	0.00019277	0.000189731
506	32.21	221	Leucrose	642.199	0.00143126	0.00171451	0.00136985	0.00121416	0.000892222	0.000904837	0.00115534	0.00125015	0.000910579	0.00105962	0.00102273	0.000742556	0.00138664	0.000945775	0.00103982	0.000791879	0.000901045	0.00128805	0.00104719	0.00116429	0.000826432	0.00112405	0.000946668	0.00118174	0.00112168	0.000989082	0.00110967	0.00112193	0.00128404	0.00106058	0.00119871	0.00147538	0.00134713	0.000814104	0.00117238	0.000795346	0.00119109	0.00110849	0.00115478	0.00114028	0.000973059	0.000891751	0.00132852	0.00138758	0.00152249
541	35.33	117	Lignoceric Acid	823.13	0.0736983	0.0821994	0.0610231	0.0439791	0.0288297	0.0276684	0.028889	0.032957	0.00935151	0.0115016	0.0139097	0.00919875	0.0185253	0.0131362	0.0124415	0.0132015	0.0293655	0.02732	0.0119052	0.0192499	0.0235888	0.0158448	0.0219875	0.021016	0.0203094	0.0227782	0.0237538	0.0209484	0.0316019	0.0267161	0.0307268	0.0258005	0.0210639	0.0225881	0.0197518	0.0205105	0.019549	0.0146458	0.0147938	0.0140622	0.0195604	0.0206516	0.019838	0.0208712	0.0191857
451	28.8	337	Linoleic Acid	917.023	0.043858	0.0870306	0.0517296	0.0540905	0.0470081	0.03096	0.0681384	0.0680794	0.0678788	0.034017	0.0416447	0.0270487	0.0282796	0.0383761	0.0418365	0.0371166	0.0693221	0.0664385	0.0565486	0.0436233	0.0714495	0.045218	0.0595434	0.0593151	0.0326615	0.0369636	0.0523754	0.0483099	0.0376031	0.0380588	0.0507847	0.0545323	0.0496347	0.0591036	0.0591957	0.0600637	0.0604296	0.0501701	0.0435738	0.0430616	0.107528	0.10589	0.106392	0.106262	0.104766
508	32.32	91	Linolenic Acid	861.248	0.0232831	0.00093254	0.0133715	0.0103063	0.0146173	0.0200818	0.00136678	0.00106739	0.000872713	0.0177656	0.00840687	0.0100656	0.00103928	0.0137915	0.0158619	0.014518	0.00126426	0.000976517	0.000716221	0.0164127	0.00123859	0.0223764	0.00110643	0.00112577	0.0141572	0.0116387	0.0007935	0.000813965	0.0100523	0.0114177	0.000441136	0.00057979	0.000526871	0.000725544	0.000657707	0.00105549	0.00102833	0.000781368	0.000650039	0.000706812	0.001318	0.0012672	0.00126563	0.00129295	0.00115694
387	24.11	174	Lysine	909.528	0.0836309	0.122657	0.149241	0.11772	0.139832	0.123814	0.145995	0.134856	0.188064	0.293021	0.289555	0.171991	0.286319	0.295594	0.290853	0.186181	0.218693	0.31126	0.306444	0.276096	0.236115	0.286407	0.207708	0.207072	0.0777599	0.0814175	0.248188	0.23073	0.062326	0.0697402	0.208547	0.226016	0.199523	0.190439	0.193509	0.200784	0.203963	0.211379	0.296307	0.299996	0.300254	0.327576	0.330472	0.333958	0.334746
224	14.99	147	Malate	970.304	3.73521	4.33811	1.91707	3.29661	1.94858	2.7582	3.98312	4.02651	3.2773	1.33562	2.2552	0.935319	1.71985	2.30107	2.52224	1.57978	3.67123	1.19646	3.09721	2.34251	3.8958	2.31112	2.95285	2.95731	5.97302	5.66542	4.65358	4.29934	5.82609	5.94013	4.38649	4.65055	4.24848	3.84369	3.85951	4.41131	4.27026	4.34044	10.0036	10.5804	3.32609	3.27374	3.40987	3.31454	3.55966
304	18.84	245	Malic Acid	820.246	0.00425788	0.00550219	0.00469718	0.00398348	0.0043636	0.000102182	0.00555429	0.00487019	0.00592904	0.00782668	0.00643194	7.08694e-05	0.000148648	0.00498925	0.00679212	0.00744964	0.00470893	0.00859305	9.65342e-05	0.000109246	0.00525195	0.00011296	0.00598469	7.25992e-05	0.000123505	0.000103986	0.00740614	0.00589516	0.00569504	0.000107468	9.37826e-05	8.90603e-05	0.00598011	0.00516705	0.00636331	0.00596144	0.00536682	0.00603661	0.00756167	0.000124278	0.000126973	0.000120015	0.000101418	9.53066e-05	0.000109119
184	13.07	305	Malonic Acid	829.894	0.0289057	0.0345354	0.033096	0.477123	0.033205	0.0350779	0.0294824	2.12939	0.0357835	0.02691	0.0276429	0.0211134	0.0466426	1.56228	0.0273587	0.0241783	0.0299854	0.0399178	0.0287357	0.0295219	0.0310795	0.0286898	0.0217508	0.0229047	0.0423446	0.03938	0.031109	0.0273369	0.0400315	0.0356601	0.0281031	0.0362767	0.0291342	0.0247364	0.0257477	0.0367293	0.035693	1.5951	0.038151	0.0396166	0.0323002	0.0296584	0.0286732	0.0312575	0.0319001
519	33.06	204	Maltotriose	919.927	0.000877582	0.000927633	0.00145352	0.000924468	0.000988863	0.00098238	0.000900391	0.000743363	0.00119549	0.0016501	0.00138055	0.00104191	0.00243484	0.00138958	0.0012698	0.00113549	0.00123657	0.00151323	0.00105396	0.00135366	0.00118828	0.00146426	0.00092568	0.000952611	0.00109673	0.00107324	0.00110369	0.00108259	0.000811912	0.000931733	0.000908882	0.00115357	0.00263446	0.00108171	0.00104036	0.00253633	0.000922346	0.00101098	0.00113197	0.00122618	0.00204549	0.00189608	0.00184367	0.00187914	0.00167858
364	22.31	133	Metanephrine	713.262	0.00202685	0.00182151	0.00152497	0.00960423	0.00182937	0.000884866	0.0647627	0.0012941	0.000568156	0.000479092	0.00038809	0.000313226	0.0006002	0.000487376	0.000423724	0.000372297	0.000414533	0.00047895	0.000341785	0.00052914	0.0214103	0.000471793	0.0002888	0.000286515	0.00131335	0.0012682	0.000846625	0.00077205	0.00135017	0.00123668	0.000671506	0.000758916	0.000598127	0.000475233	0.000513975	0.000500648	0.000462309	0.000491767	0.000897233	0.000869149	0.000476712	0.000440816	0.000451668	0.000513558	0.000585473
89	8.77	241	Methanolphosphate	947.55	0.0026227	0.295524	0.0052124	0.125028	0.42101	0.00233986	0.259027	0.00653472	0.00958654	0.00897567	0.0115218	0.00816964	0.0016812	0.00783218	0.00996319	0.00938357	0.0114684	0.0121551	0.0115253	0.0116331	0.0131953	0.0130275	0.0127835	0.0124757	0.00228484	0.00343367	0.39053	0.373785	0.00538018	0.00597319	0.487587	0.512979	0.00750603	0.448456	0.00840013	0.0082103	0.00853439	0.00950711	0.00923713	0.00939499	0.014715	0.0122855	0.0126073	0.0129586	0.0133097
150	11.49	93	Metharbital	867.407	0.000717111	0.000825643	0.000226028	0.000501215	0.000189321	0.000230427	0.000483012	0.000566176	0.000125625	0.000122866	9.97628e-05	8.27496e-05	0.000168926	0.000114733	0.000101308	0.00554067	0.00039289	0.000199285	0.000149702	0.00014898	0.000345804	0.00013098	0.000376157	0.000369067	0.000206385	0.000218235	0.000404674	0.000370432	0.000370401	0.000248155	0.000428607	0.000487034	0.000269402	0.000317516	0.000351538	0.000293574	0.00028838	0.000334239	0.00032944	0.000407584	0.000158073	0.000151905	0.000171292	0.000167513	0.000178608
236	15.64	176	Methionine	942.458	7.95907	11.9429	11.4028	9.86676	10.1653	9.73006	12.1575	10.6282	10.4474	18.0855	16.2982	10.5441	18.0218	15.2302	16.2235	10.9162	15.9098	17.6443	15.2825	17.5989	17.2165	16.286	13.6894	13.6163	8.76608	8.52191	13.7515	12.7743	7.28745	7.47182	11.6386	11.7602	10.6332	10.5018	10.5906	11.4102	11.3182	11.5046	14.5659	15.2736	16.4107	15.717	16.4463	15.9653	16.6034
295	18.44	245	Methyl O-D-Galactopyranoside	801.608	0.00490078	0.00705976	0.000101679	0.00432234	0.000108001	0.00426187	0.00637237	0.00662507	0.000133548	0.000143277	0.000129089	9.77622e-05	0.000135663	0.000113527	0.000117947	0.000102599	0.000114818	0.000160274	0.000127407	0.000117621	0.000131224	0.000126045	0.000113259	9.8453e-05	0.000142959	0.000179016	0.00830446	9.66597e-05	0.000171781	0.000184694	0.000114017	0.000134328	0.000100692	0.00658848	0.0061508	0.0059586	0.00613165	0.000125486	0.000230359	0.000211082	0.000130437	0.000133322	0.000128581	0.000117833	0.000134397
8	5.37	171	Methylamine	956.784	0.964451	1.01005	1.02548	0.919006	0.97488	0.815629	0.88616	0.886182	0.717055	0.89761	0.893457	0.671167	0.857345	0.850022	0.895225	0.75365	0.804047	0.842339	0.842642	0.923418	0.780074	0.933644	0.779703	0.772523	0.779743	0.775414	0.931097	0.903432	0.742388	0.753284	0.876576	0.883918	0.779144	0.749442	0.735695	0.720749	0.708883	0.761897	0.705151	0.69351	0.873978	0.835903	0.847971	0.856258	0.849485
512	32.5	117	Montanic Acid	905.161	0.02976	0.00992333	0.0158679	0.0163923	0.000578487	0.0571361	0.00814649	0.00253146	0.000693337	0.000990396	0.000809851	0.000998298	0.00539205	0.000377895	0.00114961	0.00116438	0.00121957	0.00555742	0.00334693	0.00268719	0.000968788	0.00155034	0.00084448	0.000902545	0.0122651	0.00609656	0.00633055	0.00624566	0.00539211	0.00608741	0.00605272	0.00679778	0.00598852	0.00555732	0.00630193	0.00585827	0.0051558	0.0048176	0.00307832	0.00332918	0.00170204	0.00138711	0.000992821	0.00105581	0.0010713
393	24.67	231	Myo-Inositol	872.865	0.974516	0.671222	0.792681	0.715095	0.810559	0.690652	0.533751	0.590771	0.45905	0.636524	0.699654	0.419708	2.37786	0.740825	0.732836	0.543341	0.765924	0.875478	0.701297	0.722255	0.699202	0.743893	0.615525	0.579567	0.533156	3.52329	0.891376	0.894082	0.516726	0.446065	0.81967	0.908007	0.769253	0.723975	0.707652	0.742985	0.74752	0.73675	0.814555	0.617536	1.23705	1.29511	1.13192	1.12771	1.3265
344	20.99	93	N-Acetyl-5-Hydroxytryptamine	735.542	0.0067852	0.0113657	0.00204176	0.0067409	0.00174666	0.00480933	0.0108459	0.0106542	0.00164118	0.00222967	0.00184	0.00090414	0.00220212	0.00214433	0.00182912	0.00185966	0.0118777	0.00391796	0.00414732	0.00287968	0.0119571	0.00279075	0.0120027	0.0119696	0.00472003	0.00433204	0.0127738	0.0108334	0.00421598	0.00463319	0.0111486	0.0127379	0.00611099	0.00757707	0.007633	0.00746824	0.00749741	0.00624605	0.0104719	0.0105608	0.00501474	0.00505225	0.00510649	0.00512908	0.00505669
437	27.67	319	N-Acetyl-D-Hexosamine	860.026	0.00245692	0.00336063	0.00124726	0.00225771	0.00122227	0.0012912	0.0031219	0.0030635	0.00151255	0.00185936	0.00190137	0.00114987	0.00187248	0.00201547	0.00193735	0.00174327	0.00189322	0.00197551	0.00288905	0.00205997	0.0019504	0.00206599	0.00169731	0.00156704	0.00235048	0.00221116	0.0020615	0.00174462	0.00235739	0.00232223	0.00185047	0.00204946	0.00172614	0.00180933	0.00181505	0.00264681	0.00259572	0.00176028	0.00579311	0.00572223	0.00408133	0.00429818	0.00422513	0.00418369	0.00424745
423	26.89	205	N-Acetylgalactosamine	888.527	0.000602803	0.00107608	0.00035811	0.00297343	0.0172782	0.00036971	0.00106456	0.00267813	0.000549101	0.000590262	0.000696055	0.000243322	0.000800576	0.000706463	0.000641915	0.00041936	0.000806719	0.000657914	0.000713588	0.000709194	0.000867353	0.000684543	0.000678084	0.00063858	0.000374591	0.000443349	0.000893992	0.000765643	0.000372385	0.000429793	0.000680107	0.000880046	0.000654678	0.000642458	0.000608955	0.000685889	0.000757229	0.000656406	0.000809504	0.000817981	0.0016977	0.00139263	0.00130538	0.00150263	0.00166636
377	23.23	157	N-Acetylmannosamine	764.784	0.0054185	0.00675366	0.00627655	0.00452802	0.00470446	0.00280214	0.0041322	0.00256854	0.0047031	0.00480661	0.00468338	0.00333201	0.00452946	0.00572052	0.00473851	0.00356936	0.00553304	0.00740944	0.0031386	0.00474744	0.00533094	0.00560653	0.00405975	0.00389977	0.00492378	0.00622333	0.00435248	0.00450723	0.00619451	0.00797652	0.00402181	0.00372699	0.00284532	0.00209811	0.0024083	0.00196867	0.00186911	0.00260139	0.00335826	0.00581263	0.0144908	0.0142355	0.013847	0.0138198	0.012078
225	15.01	174	N-Acetylornithine	925.511	1.65498	1.60225	1.7563	3.13154	5.15345	2.31203	2.11124	4.71139	11.6805	8.15245	7.31688	6.59393	14.9814	8.3912	7.89971	8.48849	8.58792	6.79691	8.16011	7.44372	9.91279	7.26841	6.47881	6.55143	2.73	3.0901	3.24989	2.69867	5.77891	5.31922	5.04067	5.78715	5.70321	6.97636	7.12502	9.94298	10.0178	6.61437	8.7043	9.23466	2.35819	3.28623	3.55702	3.54473	3.9114
231	15.33	174	N-Acetylputrescine	907.634	5.46553	5.30562	5.83262	10.2078	16.7932	7.68512	6.93851	15.2792	36.9394	26.3408	23.8887	21.5788	45.9085	26.751	25.4278	27.2617	27.4357	22.5975	26.3245	24.4875	31.6487	23.6623	21.1291	21.3738	8.75862	10.0139	10.532	8.97541	18.4739	16.9708	16.2207	18.3956	18.2513	22.3012	22.7004	31.2962	31.2943	21.2105	27.1381	28.7666	7.65091	10.5579	11.4146	11.4422	12.507
15	5.73	160	N-Carbamoylaspartate	794.666	0.00317045	0.00356104	0.00344142	0.00348331	0.00342712	0.00358512	0.00372352	0.00372045	0.00284195	0.00327146	0.00317638	0.00258498	0.226261	0.00296919	0.00290329	0.00233892	0.00423444	0.0036583	0.00331111	0.00228355	0.00425674	0.14384	0.00360006	0.00348951	0.00312699	0.00324577	0.00484538	0.00505822	0.00325587	0.00326891	0.00516398	0.00498287	0.0052322	0.00520347	0.00512543	0.00515278	0.00513158	0.00515782	0.00565592	0.0056844	0.00483785	0.00486077	0.00479299	0.00483748	0.00488257
121	9.94	179	Nicotinamide	804.21	0.000807074	0.000963085	0.000718203	0.000885017	0.000819437	0.00068506	0.000944136	0.00110778	0.00103609	0.00182226	0.00154176	0.00155131	0.00202033	0.00149193	0.00151481	0.00134543	0.00148741	0.00166425	0.00128031	0.00165365	0.00156597	0.00174094	0.00151521	0.00152893	0.000781968	0.000834654	0.0010769	0.00100964	0.00093226	0.000897019	0.00112432	0.00127362	0.00103646	0.00128403	0.00130114	0.00134149	0.00137989	0.00105402	0.00129935	0.00121698	0.000843405	0.000885053	0.000869028	0.000919625	0.000933583
85	8.66	131	N-Methylalanine	938.159	0.000549693	0.000665584	0.000619459	0.0005755	0.000604626	0.000561545	0.000628336	0.000594225	0.000739307	0.000684932	0.000639287	0.000485575	0.000716647	0.000682022	0.000673767	0.000582678	0.000799023	0.00067602	0.00071904	0.000742262	0.000757508	0.000717397	0.000653626	0.000691299	0.000602763	0.000608503	0.000807818	0.000757242	0.000547516	0.000607583	0.000733361	0.000795518	0.000701497	0.000684629	0.000726056	0.000733248	0.000690969	0.000665127	0.000924818	0.000873929	0.000726906	0.000787102	0.000775221	0.000776185	0.000805307
227	15.13	98	N-Methylglutamic Acid	727.011	0.53966	0.804208	0.0210183	0.967001	0.229802	3.02049	0.917231	1.98511	5.94679	0.113404	0.132526	0.875127	0.126255	0.219891	3.0346	3.25423	8.16626	0.214306	0.0932305	7.49894	0.136374	6.60006	0.134331	0.123067	1.248	1.30572	0.265433	7.96239	0.64699	0.655883	2.03192	0.36868	3.00493	7.07408	6.15172	0.165947	0.159556	5.3789	0.0769203	0.247903	1.05801	1.01919	1.16193	1.14253	1.19596
477	30.28	117	Nonadecanoic Acid	811.242	0.00069178	0.00106828	0.00118972	0.000895009	0.000953926	0.000547037	0.000705773	0.000979984	0.000989532	0.000922197	0.000946626	0.000710351	0.000432736	0.000722403	0.000931195	0.000766744	0.00116436	0.0012923	0.0011301	0.00103012	0.00116356	0.00118458	0.00102593	0.00105795	0.000616933	0.000800269	0.00075608	0.000822201	0.0010447	0.000974586	0.00123907	0.00112154	0.00109487	0.00115858	0.00126741	0.00132874	0.00123393	0.00120494	0.0012297	0.00116717	0.00189012	0.00173878	0.0014973	0.00168306	0.00167577
7	5.35	163	Norvaline	801.654	0.0452692	0.04406	0.0423866	0.041534	0.0420246	0.0466076	0.0457365	0.0429814	2.53845	2.48623	2.41258	0.0397823	0.0457759	2.2338	2.38164	0.0533137	2.23023	0.0360088	2.43006	2.38395	0.0367178	2.37449	2.27313	2.23336	0.0469227	0.00956315	0.0463566	0.0481062	0.0397679	0.0314102	0.0451494	0.0409876	2.45051	2.32837	2.32624	2.39125	2.37499	2.39314	2.43029	2.40299	0.0390894	0.038701	0.0380042	0.0373821	0.0368434
442	28.12	327	Octadecanol	788.904	0.000764915	0.000667037	0.000690912	0.000702911	0.000734381	0.00057371	0.000608644	0.000735269	0.000622278	0.000615225	0.000631266	0.000621443	0.000618175	0.000638677	0.000703948	0.000645887	0.000699946	0.00070028	0.0006603	0.000630965	0.000686298	0.000682159	0.000679801	0.00065928	0.000631716	0.000602396	0.000594931	0.000610599	0.000704129	0.000715	0.00065815	0.000791552	0.000666513	0.000707097	0.000664602	0.000607064	0.000661122	0.000640724	0.000957965	0.000905601	0.0010083	0.000988611	0.00103563	0.00105442	0.00102994
134	10.66	180	Octadecylglycerol	816.01	0.000335168	0.00033222	0.000294551	0.000350128	0.000410925	0.000221812	0.000230348	0.000387782	0.000274291	0.00026212	0.000237119	0.000207392	0.000341274	0.000216447	0.00025598	0.000191362	0.000272984	0.000322964	0.000262945	0.000301031	0.000289303	0.000316127	0.000240406	0.000242217	0.0130216	0.000186195	0.000231099	0.00022583	0.000266986	0.000281836	0.00028958	0.000338477	0.000241288	0.000267398	0.00024227	0.000260696	0.000252783	0.000229166	0.000236705	0.0144678	0.000177706	0.00020106	0.000196853	0.000210368	0.000209736
420	26.6	131	Oleamide	774.731	0.00137396	0.0015933	0.00150035	0.00151049	0.00143553	0.00164623	0.00177318	0.00166894	0.00187852	0.00207778	0.00204671	0.00185193	0.00194347	0.00208252	0.00202755	0.00203639	0.00197708	0.00216329	0.00200865	0.00200032	0.00201562	0.00201127	0.00204855	0.00214054	0.00180649	0.00175849	0.00182223	0.00182356	0.00160232	0.00178973	0.001847	0.00178909	0.00183986	0.0020447	0.00200117	0.00202751	0.00208275	0.001848	0.00202734	0.00206401	0.0028851	0.00274693	0.00275128	0.00288388	0.00279807
454	28.94	117	Oleic Acid	907.302	0.00700834	0.0134507	0.00922607	0.0181659	0.0081053	0.004369	0.0099058	0.010847	0.0103885	0.0701056	0.00839745	0.056966	0.00334201	0.00727494	0.0833038	0.0721989	0.136106	0.0109287	0.0093595	0.00845558	0.0134469	0.00894919	0.0112028	0.0113248	0.00465786	0.00535986	0.00898985	0.00799521	0.00741036	0.00658448	0.00923428	0.0103924	0.0109795	0.120755	0.120028	0.118043	0.0116184	0.00975043	0.00909063	0.0834817	0.0190191	0.201871	0.0167016	0.0171464	0.199812
416	26.16	286	Ornithin	723.435	0.258319	0.238733	0.282807	0.263433	0.245301	0.292472	0.238867	0.261604	0.242207	0.204109	0.332122	0.213998	0.211981	0.264699	0.34547	0.257726	0.257247	0.273676	0.225511	0.254736	0.263025	0.249285	0.209405	0.20227	0.230206	0.228696	0.269878	0.249277	0.243288	0.233451	0.255896	0.282878	0.252869	0.318251	0.327459	0.258883	0.252857	0.238168	0.42342	0.381467	0.350943	0.390855	0.338299	0.343369	0.411748
358	21.96	142	Ornithine	963.735	0.124749	0.158368	0.173174	0.148741	0.156839	0.143682	0.187054	0.170496	0.0595429	0.376653	0.355777	0.248965	0.390715	0.359579	0.354485	0.223702	0.256816	0.264689	0.30697	0.209573	0.270337	0.216683	0.221119	0.215799	0.0596743	0.0615858	0.237893	0.222733	0.0473424	0.0519342	0.207053	0.21725	0.229862	0.210141	0.214028	0.220802	0.224879	0.239035	0.244713	0.247239	0.313858	0.335221	0.334711	0.337813	0.337081
335	20.51	254	Orotic Acid	759.503	0.000276665	0.000371741	0.000401832	0.00115917	0.000362526	0.00041407	0.000467011	0.000423469	0.000239624	0.000420458	0.000392861	0.000303182	0.000532158	0.000421628	0.00040468	0.000272859	0.000481761	0.000504172	0.000354963	0.000423857	0.000474431	0.000368027	0.000366788	0.000366998	0.000342517	0.000322681	0.000742263	0.000590397	0.000254543	0.0139836	0.000591829	0.000604945	0.000500344	0.000538792	0.000566059	0.000557537	0.000563198	0.0005299	0.00072078	0.000741112	0.000517331	0.000516296	0.000519298	0.000526734	0.000475308
44	6.83	147	Oxamic Acid	946.938	1.61411	1.779	0.0183988	1.2152	0.0187405	1.39748	1.67215	1.63254	1.63058	0.0160524	1.15061	0.939764	1.20263	1.13587	0.0137143	0.0135301	1.65235	0.0146864	1.32725	0.0144909	1.64175	1.18066	1.50886	1.49299	1.92871	1.97106	1.59874	1.55666	1.94809	1.85331	1.52678	1.57674	1.43037	1.43244	1.45499	1.53376	1.54009	1.43208	2.34488	0.314143	1.33668	1.33232	1.33545	1.33668	1.33995
237	15.69	156	Oxoproline	957.078	84.8092	110.994	80.152	96.2145	91.9313	88.6789	110.938	112.929	80.3721	81.3423	79.5862	52.807	81.9198	74.5879	79.0886	58.3853	114.018	79.4105	99.856	84.5368	118.338	78.0022	91.5501	91.4313	65.9168	64.2695	104.248	99.8568	69.7129	66.8767	100.977	99.185	94.1609	88.596	89.4775	98.6814	96.8474	98.3011	96.1781	102.584	98.2561	93.4794	96.9631	90.5976	98.4211
419	26.47	117	Palmitic Acid	954.682	0.297708	0.427172	0.31889	0.333419	0.333758	0.204082	0.305033	0.391368	0.329732	0.222434	0.280623	0.191714	0.200528	0.258806	0.335844	0.242532	0.373687	0.354387	0.312171	0.28266	0.380444	0.345244	0.329931	0.353428	0.180909	0.20528	0.270802	0.255251	0.255472	0.267444	0.323663	0.343796	0.311022	0.334284	0.333128	0.33276	0.33679	0.317066	0.275538	0.29875	0.617574	0.607537	0.620352	0.621283	0.653232
413	26	117	Palmitoleic Acid	862.925	1.04664	1.54361	0.595747	0.957495	0.431555	0.755984	1.17822	1.32334	1.26511	0.680512	0.878305	0.531191	0.711833	0.718579	0.602753	30.2509	1.36676	1.35997	0.93239	0.874281	0.935588	0.82486	1.01688	1.08068	0.866393	0.857404	1.07178	0.824891	0.566552	40.2145	0.969011	1.07891	0.976994	1.11833	0.999586	1.09329	1.09018	0.764507	1.31282	1.13389	1.72188	2.00637	7.43603	1.81902	1.92853
170	12.33	215	Pelargonic Acid	937.121	1.48184	1.34539	1.41296	1.33716	1.45107	1.30853	1.06426	1.11733	1.18809	0.934227	1.07003	0.915848	0.949775	0.922371	1.05406	0.958889	1.18153	1.11403	1.11292	1.14241	1.2227	1.05812	0.982022	0.985638	1.16261	1.05283	1.20337	1.05149	1.13454	1.1815	1.07578	1.15994	1.14979	1.03931	1.04372	1.06655	1.05115	1.1348	0.927804	0.978005	0.591454	0.548477	0.576665	0.546882	0.588724
86	8.69	215	Pentonic Acid	666.577	0.00014794	0.00857833	0.00850969	0.00224579	0.000150615	0.00015091	0.000153755	0.000150489	0.00015604	0.000170168	0.000156443	0.000147487	0.000187043	0.000192913	0.000158549	0.000202095	0.000169225	0.000156198	0.000167922	0.000166656	0.000185058	0.00016496	0.000170598	0.000165688	0.000151783	0.000157384	0.000146466	0.000158786	0.000153059	0.000149904	0.000165943	0.000161948	0.000152522	0.000154247	0.000156176	0.000173843	0.000172999	0.000164768	0.000167407	0.00017792	0.000162197	0.000165203	0.000176823	0.000169862	0.000165604
28	6.16	85	Phenol	823.047	0.00119893	0.001149	0.00123432	0.00121079	0.0011806	0.00120548	0.00127521	0.00125814	0.001243	0.00119505	0.00123726	0.00124934	0.00119686	0.0012051	0.00125071	0.00136136	0.00130223	0.0012839	0.00126138	0.00121168	0.00143461	0.00126123	0.00133358	0.00135682	0.00125333	0.00121154	0.00120812	0.00125187	0.00141936	0.0012353	0.0012113	0.00123535	0.001282	0.00125239	0.001275	0.0562171	0.00125956	0.00105988	0.00126729	0.00121456	0.000656399	0.000657222	0.000755169	0.000649037	0.000637614
285	17.94	218	Phenylalanine	953.014	8.11099	12.6496	9.42382	9.67353	7.6678	11.0444	13.228	10.9111	12.2604	13.6418	12.2613	7.97516	13.5047	11.8005	12.2284	8.81281	15.852	14.1055	10.7541	14.3112	17.14	13.5623	13.807	13.8592	11.2859	11.0132	14.0144	13.1843	9.02906	9.43419	11.645	11.8559	10.6849	10.8701	11.0766	12.1245	12.0416	11.7924	14.0267	14.7355	14.9037	14.439	14.9839	14.6348	15.2334
139	11	341	Phytol	816.405	0.010923	0.000175922	0.0101979	0.00276988	0.000153679	0.000179741	0.00018831	0.000194306	0.000169826	0.00891729	0.00880546	0.000150066	0.0069107	0.000132937	0.0090242	0.00739165	0.0103691	0.000170528	0.00977462	0.000185917	0.010773	0.00941687	0.000178145	0.000170101	0.000165024	0.000169185	0.000193294	0.000187654	0.000177417	0.00016666	0.000167903	0.000167506	0.00949076	0.000162968	0.000154986	0.000150732	0.00949141	0.000169506	0.000139116	0.0084382	0.000172717	0.000166549	0.000172707	0.000172733	0.000165268
473	30.02	165	Piceatannol	636.056	0.0134512	0.0210266	0.0150123	0.0137022	0.0161071	0.000349449	0.0174098	0.0124643	0.00986092	0.000408926	0.0107298	0.000280411	0.000505606	0.0103396	0.00946503	0.00911862	0.000568405	0.000320898	0.000264695	0.015682	0.000657475	0.0149197	0.00051216	0.000569688	0.0129365	0.000215336	0.000420727	0.000361258	0.0127413	0.0091906	0.000344122	0.000435526	0.000343634	0.000474407	0.00046917	0.000408165	0.000415786	0.00037449	0.000439545	0.000519428	0.000695638	0.000594787	0.000568397	0.00069486	0.00072254
362	22.17	147	Pinitol	933.922	0.00117187	0.00155199	0.0013191	0.00126539	0.00117268	0.00075387	0.00142516	0.00151082	0.0014418	0.00294349	0.00195504	0.00194507	0.00265361	0.0018171	0.00212792	0.00118904	0.00145262	0.00259207	0.001938	0.00228592	0.00165414	0.0023439	0.00148696	0.00153241	0.00137702	0.00158204	0.00140294	0.00141113	0.00182894	0.00166014	0.00143234	0.00153143	0.00132566	0.0013659	0.00134364	0.00138319	0.00141371	0.00145613	0.00117243	0.0013041	0.00198658	0.00188233	0.00210381	0.00217274	0.00208922
143	11.25	156	Pipecolic Acid	878.883	0.000710752	0.000900181	0.000713561	0.000806953	0.000670226	0.00117014	0.000948977	0.000842342	0.000360324	0.00114779	0.000355708	0.000753885	0.00107057	0.000390956	0.000354625	0.000317799	0.00138882	0.00169515	0.00085539	0.000400472	0.00144913	0.000404309	0.00127111	0.00125471	0.000554496	0.000556755	0.0012748	0.00121963	0.000522512	0.000525186	0.001151	0.0012219	0.00108315	0.00111432	0.00112406	0.00113837	0.00115051	0.00114653	0.0012472	0.00125053	0.000956266	0.000971931	0.000955096	0.000997102	0.000982836
22	5.97	156	Piperidone	887.552	0.00105855	0.00118689	0.00118512	0.00668663	0.0344958	0.00145344	0.00151092	0.000883426	0.00155307	0.00151491	0.0015025	0.00135798	0.0013266	0.00140698	0.00151362	0.00152836	0.00154952	0.00157845	0.00148735	0.00154172	0.00155644	0.00159548	0.00154843	0.00148621	0.00159227	0.001502	0.00158108	0.00148223	0.00114789	0.00117615	0.00106244	0.00117811	0.00130314	0.00143014	0.00133833	0.00135406	0.00135949	0.00140111	0.00145663	0.00153286	0.00169566	0.00172469	0.00173653	0.00166856	0.00167539
138	10.99	142	Proline	964.316	0.159972	0.208925	0.218568	0.191393	0.2145	0.173325	0.20712	0.203097	0.204166	0.30934	0.287306	0.207559	0.298808	0.28305	0.287088	0.205234	0.253902	0.289776	0.285198	0.293751	0.255339	0.296104	0.225826	0.22496	0.170339	0.170797	0.253057	0.241113	0.164084	0.167446	0.238541	0.249125	0.221218	0.224367	0.223927	0.222622	0.222644	0.224346	0.28161	0.282008	0.231734	0.234301	0.234275	0.236487	0.234855
474	30.15	217	Pseudo Uridine	865.939	0.00319898	0.00481753	0.00399239	0.00371793	0.0015845	0.0063005	0.00658042	0.00301425	0.00538006	0.00719082	0.00558458	0.00380503	0.00924985	0.00560456	0.00557538	0.00586292	0.00647203	0.00878373	0.00640908	0.00571455	0.00688433	0.00591244	0.00552919	0.00561633	0.00412663	0.00321696	0.00703364	0.00608621	0.00158374	0.00191262	0.00420107	0.00606376	0.265583	0.00500577	0.00520962	0.0056407	0.0056978	0.00478943	0.00557715	0.00568748	0.0116726	0.0114758	0.0120366	0.0120763	0.0121917
500	31.77	194	P-Tolyl Glucuronide	809.77	0.00137764	0.001878	0.00157332	0.00151458	0.00149461	0.00178927	0.00156044	0.00149261	0.00138354	0.00266725	0.00244492	0.00150087	0.00282355	0.00219614	0.00247464	0.00189782	0.00300375	0.00301517	0.00143793	0.00250609	0.00289312	0.00262516	0.0026863	0.00255052	0.00113998	0.00118633	0.00251807	0.00229577	0.00119826	0.00128409	0.00233227	0.00255526	0.00190166	0.0022254	0.00233424	0.00237614	0.00231684	0.00201997	0.00120777	0.00129717	0.00412336	0.00396808	0.00404087	0.00392065	0.00404508
201	13.72	174	Putrescine	918.957	52.7194	50.9608	53.3932	61.4194	72.3091	63.0577	57.1709	68.858	76.181	67.9763	66.775	59.9469	68.3221	60.9167	66.5194	65.8114	76.4284	70.0108	71.7824	75.7439	80.5341	70.2697	64.2812	63.7094	64.4506	65.2379	68.419	62.196	72.2713	71.9703	68.7123	69.135	67.2989	65.8167	65.3862	69.2097	67.9616	69.7193	71.2484	73.8956	66.7799	70.6311	74.0839	72.1314	76.0046
300	18.69	451	Pyrophosphate	896.151	1e-06	0.000612815	0.00132804	0.00125341	1e-06	0.000523379	0.00193658	0.00186624	0.000826977	0.00102398	0.00121022	0.00079068	1e-06	0.000658741	0.000934715	0.00101929	0.000848488	0.000967915	0.000995584	0.000933413	0.00134153	0.000898379	0.00122342	0.00127047	0.000703982	0.00271731	0.00740114	0.00732232	0.00366647	0.000106617	0.000165542	0.00529386	0.00015632	0.000229659	0.000373254	0.000488727	0.000593319	0.000482953	0.00049204	0.000490699	0.00127524	0.000897342	0.000861652	0.00086781	0.000824382
163	12.05	117	Pyrrole-2-Carboxylic Acid	789.362	0.177432	0.2542	0.136861	0.18561	0.153357	0.191555	0.226294	0.201021	0.171568	0.160408	0.14723	0.122096	0.185646	0.130149	0.128682	0.161489	0.231835	0.218725	0.176438	0.156708	0.252341	0.12897	0.200851	0.203169	0.0895387	0.0715515	0.221009	0.216485	0.0690306	0.078934	0.207561	0.231159	0.197024	0.183132	0.184179	0.202714	0.190126	0.198492	0.116897	0.119846	0.215997	0.203074	0.222944	0.194795	0.230599
38	6.63	174	Pyruvic Acid	977.416	0.0396568	0.051078	0.0271504	0.0410858	0.0277863	0.0427245	0.0514793	0.0506204	0.029944	0.0280982	0.0340008	0.0176271	0.0276755	0.0360128	0.0339917	0.0254399	0.0617395	0.0359457	0.0409748	0.040851	0.0617601	0.0411687	0.052845	0.0522062	0.0317998	0.031347	0.0424499	0.0419226	0.0309435	0.0318704	0.0423629	0.0429296	0.0383843	0.040398	0.0404178	0.0415605	0.0413577	0.0383828	0.038715	0.03894	0.0407576	0.0416554	0.0414803	0.0415026	0.0414729
248	16.1	263	Resorcinol	740.872	0.943907	0.969438	0.989716	0.978041	1.01853	1.0781	0.917782	0.944394	0.877009	0.948947	1.0081	0.881273	0.893567	0.99204	1.01897	0.967459	1.09977	1.02229	1.00063	1.10936	1.16849	1.02701	1.03289	1.0306	0.985547	0.949163	0.921575	0.902754	0.977841	0.969914	0.944876	0.913524	0.997519	0.97487	0.970543	1.01749	1.0136	1.02076	0.970279	1.01759	0.814026	0.778546	0.826351	0.786977	0.818314
27	6.13	207	Resveratrol	688.941	0.000589199	0.000470516	0.000509314	0.000507233	0.000450195	0.000528126	0.000544499	0.000511424	0.000493662	0.000443592	0.000442927	0.000532495	0.000392677	0.000327954	0.00041207	0.00033792	0.000416842	0.000270455	0.00050854	0.000375792	0.000370243	0.000400388	0.000341384	0.000355503	0.000523696	0.000477857	0.00048598	0.000512088	0.000459723	0.000484914	0.000502745	0.000497186	0.000727886	0.000512002	0.00052807	0.000498708	0.000490993	0.00069025	0.000569669	0.000597333	0.000681185	0.000671885	0.000678655	0.000695814	0.000653044
340	20.84	292	Ribonic Acid	929.812	0.00155796	0.00229526	0.00112688	0.0016435	0.00113042	0.00105869	0.00232876	0.00219434	0.00294629	0.0017368	0.000995472	0.000789764	0.00156327	0.0010791	0.00101318	0.00103523	0.00151498	0.0020255	0.00128792	0.00175504	0.0881769	0.00179319	0.0017683	0.00176965	0.00272734	0.002675	0.00170588	0.00149562	0.00273842	0.00269219	0.00161374	0.00176381	0.00122172	0.00114793	0.00119303	0.00142621	0.00140099	0.00124856	0.00303923	0.00304425	0.00169278	0.0018095	0.00183007	0.00171833	0.00165485
309	19.05	103	Ribose	965.725	0.00908932	0.0112276	0.00591922	0.00902003	0.00617845	0.00489105	0.0129007	0.013115	0.0241809	0.00870946	0.00599564	0.00515651	0.00896146	0.00737145	0.00605796	0.00464662	0.00703682	0.00716581	0.0099811	0.00732775	0.0070592	0.00741573	0.00618519	0.00616	0.01823	0.0177813	0.0117243	0.0112318	0.0180073	0.0184715	0.0114281	0.0119813	0.0102054	0.0109892	0.0109171	0.0183341	0.0184779	0.0103066	0.0232703	0.0231817	0.0111527	0.0114171	0.011293	0.0113997	0.0115006
476	30.26	315	Ribose-5-Phosphate	781.768	0.00549105	0.0159958	0.0184848	0.00801135	0.000176327	0.000105676	0.0154746	0.000351283	0.000454993	0.000515852	0.000657578	0.000456291	0.00818032	0.00029639	0.000579769	0.000550261	0.00066655	0.00100769	0.000658605	0.000607281	0.000812862	0.000803432	0.000745681	0.000709722	0.0131951	0.000442556	0.000526222	0.000453188	0.000460995	0.000562933	0.000600403	0.000492095	0.0273484	0.00056982	0.000678975	0.000644678	0.000762918	0.000607703	0.000628957	0.000836992	0.00117455	0.000919955	0.000741608	0.000820012	0.000810024
314	19.45	333	Saccharic Acid	800.216	0.000133569	0.00851351	0.000133049	0.00236217	0.000163394	0.00010363	0.000146454	0.000160882	0.000165262	0.00013632	0.000152354	0.005011	0.000130955	0.00015404	0.000147566	0.000109495	0.000166303	0.000202444	0.000112676	0.000156454	0.000160122	0.000166441	0.000122931	0.000129253	0.000190861	0.000205345	0.000136687	0.000122965	0.000231584	0.000226573	0.000127583	0.000183224	0.000144244	0.000151954	0.000140169	0.00015214	0.000160937	0.000140739	0.000342245	0.000353138	0.000164662	0.00014927	0.000147729	0.000141398	0.000139515
168	12.24	204	Serine	948.353	49.8082	64.38	70.3438	59.7651	68.6532	58.9949	62.0385	60.2236	57.7608	71.2793	63.0191	44.8624	72.113	60.8042	62.8825	45.7087	67.9372	76.8133	71.1399	72.5098	71.6912	67.416	58.0914	57.8091	44.0557	43.6273	71.4485	66.8956	42.3631	41.953	65.9136	65.3153	59.9128	56.8555	56.7513	62.1487	60.8593	62.3688	85.0454	88.3066	74.8943	71.3593	74.2604	71.792	75.4081
5	5.29	174	Serotonin	895.186	0.0753898	4.34531	4.26049	2.74903	4.26366	4.41045	0.0737571	0.0727918	4.46022	4.243	0.0694229	3.96532	4.47387	4.31702	4.1627	4.36576	4.65161	4.39888	0.0704576	4.26584	4.63743	0.0720386	4.07636	0.0676756	4.52534	4.59806	4.30747	4.46614	4.60171	4.55351	4.49623	4.34016	4.32208	4.0633	4.10126	0.0749494	0.0748616	4.31443	4.0096	4.00999	0.0699906	0.0706466	0.0717083	0.0725416	0.0720985
528	33.67	319	Sophorose	910.947	0.00217351	0.00238138	0.00787218	0.00341367	0.00744671	0.00208266	0.0018106	0.00183477	0.00190842	0.00131226	0.00507369	0.00267468	0.00292142	0.00727954	0.00527949	0.00314402	0.00333003	0.00508089	0.00197654	0.00140684	0.00336289	0.00147126	0.00109298	0.00109394	0.004266	0.00441335	0.00175373	0.00173254	0.00421367	0.00399812	0.00155216	0.00197576	0.00212992	0.00372219	0.00377758	0.00364524	0.0160522	0.00227823	0.00608562	0.00624334	0.00192515	0.00198048	0.00189901	0.00202099	0.00202906
531	33.91	95	Squalene	861.766	0.0112701	0.0112883	0.00701013	0.00973635	0.0127616	0.0104266	0.00339595	0.01174	0.0142246	0.018282	0.0117285	0.0204569	0.00466962	0.00536579	0.0187501	0.0110679	0.0155834	0.0229558	0.0200689	0.0122734	0.0100369	0.0208246	0.0126185	0.0139348	0.00859473	0.00993549	0.00601769	0.0127929	0.00496365	0.0070371	0.0117996	0.0253409	0.0109845	0.015377	0.0104477	0.0161372	0.0173161	0.00803424	0.0160541	0.0281007	0.000431871	0.00042799	0.000475586	0.000415458	0.000460995
458	29.2	117	Stearic Acid	901.393	0.147388	0.177723	0.183245	0.167988	0.193227	0.088294	0.117052	0.209907	0.155465	0.133265	0.137939	0.122821	0.108748	0.133605	0.199772	0.136741	0.185562	0.186594	0.168046	0.156892	0.188342	0.227865	0.17199	0.198033	0.093634	0.112348	0.12704	0.120372	0.17279	0.183938	0.19181	0.197871	0.172368	0.166731	0.169794	0.169886	0.174382	0.180411	0.165793	0.197675	0.342177	0.336833	0.342195	0.346349	0.3813
462	29.39	131	Stigmasterol	765.614	0.000598789	0.000931173	0.00103723	0.000942899	0.000707311	0.00123632	0.00141836	0.00120861	0.00192163	0.00201256	0.0021883	0.00177617	0.0018259	0.00214899	0.002176	0.00204025	0.00199313	0.00214357	0.00190852	0.00198733	0.00227578	0.00203496	0.0024583	0.00230497	0.0016148	0.0016414	0.0016242	0.00173397	0.00110015	0.00122627	0.00139107	0.00145691	0.0015068	0.00159998	0.00184508	0.00168458	0.00184089	0.00179212	0.00215247	0.00231915	0.00211995	0.00226564	0.00220267	0.00226971	0.0022747
146	11.37	147	Succinic Acid	957.226	0.019888	0.0115424	0.00953856	0.0149201	0.0119053	0.0193066	0.00872481	0.0106287	0.106223	0.00535039	0.00567267	0.00348077	0.00774367	0.00580547	0.00586278	0.00467199	0.0112724	0.00657559	0.015014	0.00505253	0.0108102	0.00589239	0.00870514	0.00866989	0.305193	0.305583	0.016981	0.0156379	0.305853	0.308637	0.0172052	0.0189901	0.015729	0.0157295	0.0154206	0.0157378	0.0159596	0.0150935	0.436555	0.438982	0.0100624	0.0104019	0.0104027	0.0101869	0.0103383
157	11.78	227	Sulfuric Acid	778.428	0.0749875	0.068036	0.0673536	0.0670178	0.0663577	0.0689474	0.0654888	0.0649045	0.0568983	0.0569175	0.0531718	0.0495764	0.0658739	0.0450377	0.0573425	0.0462587	0.0594036	0.0573572	0.0553201	0.0626843	0.0582272	0.0588943	0.051131	0.0498707	0.0677134	4.03072	0.0680545	0.0686126	0.0667557	0.0619077	0.0644487	0.0585283	0.0593414	0.0499604	0.0483548	0.0523309	0.0497015	0.0589519	0.0587067	0.0612283	0.0762675	0.0753419	0.0791171	0.0700339	0.0764675
374	23.05	103	Tagatose	936.357	0.0146329	0.0191403	0.0163801	0.0158877	0.0163781	0.0127005	0.0168389	0.0170179	0.0340114	0.0195662	0.0194696	0.0140333	0.020142	0.0187896	0.0195206	0.0137501	0.0171905	0.0200052	0.0171167	0.0184083	0.0175063	0.0189371	0.0141407	0.0141925	0.0182815	0.0183372	0.0187717	0.0153108	0.0184324	0.0176404	0.0158928	0.0191515	0.0157365	0.0154702	0.0155545	0.0187885	0.0190041	0.0157052	0.0316969	0.032034	0.0213112	0.0218104	0.0220864	0.021875	0.0223215
302	18.8	326	Taurine	908.494	0.00448774	0.0128601	0.00569801	0.0107319	0.00138783	0.00910083	0.0289813	0.0126074	0.0104702	0.0112591	0.0173409	0.00584317	0.0126799	0.0145123	0.0177851	0.0113344	0.0252901	0.0149831	0.0211003	0.0169941	0.0274944	0.016458	0.02376	0.0231436	0.0147385	0.0144582	0.0329961	0.0334554	0.00710015	0.00818139	0.0221563	0.0223498	0.0210718	0.0239069	0.0252942	0.0268749	0.0273633	0.0271965	0.0285851	0.0298239	0.0269863	0.0297341	0.0307666	0.0306774	0.0298057
133	10.64	85	Tetracosane	914.169	0.00775994	0.00792958	0.00795811	0.00805887	0.00825752	0.00812272	0.0081628	0.00828235	0.00820288	0.00855347	0.00850617	0.00894086	0.00853711	0.0087861	0.0085649	0.00874376	0.00838081	0.00862228	0.00860162	0.00826894	0.00848711	0.00839561	0.00881965	0.00880454	0.00842155	0.0082318	0.00810957	0.00820372	0.00827642	0.00840738	0.00827591	0.00832925	0.00857637	0.00869835	0.00857635	0.00842423	0.00846822	0.0085731	0.00833931	0.00838009	0.00444373	0.00456816	0.00451419	0.00457887	0.00454633
178	12.76	218	Threonine	950.476	35.7522	47.4435	41.6494	41.1844	41.1113	42.025	44.6491	43.8111	35.1059	39.6159	38.7596	24.5251	40.2067	37.1539	38.4667	28.1161	53.3032	57.9524	47.0908	44.8011	55.9237	41.6774	45.071	44.9591	26.6653	26.2193	58.82	55.031	25.9991	25.5858	54.7664	54.06	48.8671	46.7544	46.6942	50.1962	49.2036	50.8603	40.9267	42.5099	53.6195	51.151	53.2418	51.5028	54.0111
132	10.58	170	Thymidine	966.498	0.0027203	0.00398813	0.00402318	0.00393504	0.00480632	0.00415063	0.00448277	0.00447816	0.00374301	0.00313066	0.00476594	0.00194341	0.00304273	0.00496924	0.00490767	0.00353754	0.00593427	0.00589565	0.00405006	0.00513725	0.00590897	0.00472277	0.00510277	0.00481991	0.00321174	0.00312167	0.00546414	0.00507391	0.00317255	0.00317812	0.00525647	0.00556148	0.00474412	0.00503233	0.00495697	0.00503884	0.00496628	0.00460691	0.00457859	0.00452476	0.00412828	0.00428683	0.00417316	0.00414978	0.00389969
186	13.1	255	Thymine	935.539	0.16727	0.275289	0.147147	0.225676	0.215789	0.319364	0.304116	0.173693	0.0822555	0.118754	0.122727	0.056758	1.40329	0.0857652	0.119594	0.10374	0.183905	0.14202	0.152947	0.162595	0.17835	0.115009	0.137026	0.134783	0.291771	0.111711	0.286477	0.229362	0.145673	0.102456	0.207309	0.205097	0.180551	0.171418	0.165305	0.144682	0.167898	0.172668	0.202988	0.181386	0.166266	0.133095	0.160344	0.163153	0.15267
152	11.54	174	Tranexamic Acid	910.29	0.00658415	0.00683798	0.0079926	0.00361022	0.00448172	0.000144724	0.00015716	0.000108808	0.00800144	0.000126006	0.000131959	0.000123582	0.00635868	0.00796837	0.00682857	0.000116976	0.00013318	0.000142411	0.000134104	0.000133994	0.000171768	0.000164374	0.000137656	0.00014232	0.000200691	0.000149681	0.000148596	0.000169484	0.00563999	0.0070175	0.00590149	0.00654618	0.00725379	0.00653863	0.00585289	0.00507595	0.000171423	0.00753836	0.00752216	0.00775437	0.000160047	0.000196665	0.000205123	0.000211794	0.000223311
347	21.19	274	Trans-4-Hydroxyproline	865.497	0.000763526	0.000865352	0.00115056	0.00087505	0.00112905	0.000522917	0.000962905	0.000974749	0.00252875	0.00181406	0.000912985	0.000791827	0.00211717	0.00121356	0.000918767	0.000797441	0.00160638	0.00136419	0.00128024	0.000898172	0.00167658	0.000940042	0.00108242	0.00107243	0.0219839	0.000550924	0.00113469	0.000840665	0.000615703	0.0237425	0.0009393	0.00121819	0.000747288	0.00105304	0.00104571	0.00170731	0.00176447	0.000740133	0.000912511	0.000988269	0.000982599	0.00105995	0.0010706	0.0010659	0.00110075
445	28.22	202	Tryptophan	848.507	0.00102151	0.00186728	0.00199373	0.00156461	0.00194878	0.00213889	0.00144188	0.00127893	0.000647042	0.00116752	0.00116746	0.000692361	0.00131867	0.00120505	0.00123863	0.00100959	0.00218309	0.00181722	0.00167074	0.001419	0.00230047	0.00147887	0.00202667	0.00199255	0.00171561	0.00180374	0.00339882	0.00310085	0.00172848	0.00186552	0.00322895	0.00356438	0.00286458	0.00350287	0.00369466	0.00346004	0.00343634	0.00284751	0.00142985	0.00147366	0.00411803	0.00400001	0.00409321	0.0042104	0.00409242
6	5.33	146	Tyramine	732.583	0.0134809	0.0125212	0.0127143	0.0124686	0.0123382	0.0120967	0.0120461	0.0117079	0.0116345	0.0108822	0.00961374	0.0104042	0.0089337	0.00945713	0.00978207	0.010321	0.0127649	0.0111717	0.0128242	0.011477	0.0126505	0.0119301	0.0106777	0.0104695	0.0114557	0.0114004	0.012032	0.010819	0.011062	0.0114525	0.0104636	0.0121107	0.0101534	0.00971711	0.00984036	0.00828185	0.00789869	0.0101324	0.0094976	0.0092905	0.0128073	0.0128094	0.0127535	0.0127303	0.0130174
390	24.41	218	Tyrosine	942.287	78.0968	131.749	101.791	94.4249	78.5543	99.857	118.607	117.331	103.977	178.198	141.63	105.152	181.443	134.493	145.652	87.4015	147.025	120.207	124.273	135.219	146.122	148.368	124.201	124.432	66.3376	69.4868	180.983	158.784	56.9502	55.7072	153.959	163.58	139.6	137.285	138.421	146.97	149.055	138.751	158.509	146.483	247.664	275.045	256.462	258.118	295.03
334	20.37	217	Udp-Glucuronic Acid	872.809	0.00338072	0.00280648	0.00247242	0.00259813	0.00251039	0.00249422	0.00187767	0.00201337	0.00173144	0.000953116	0.00123199	0.000617166	0.00195219	0.00117918	0.00114124	0.00118609	0.00127932	0.00186125	0.0013307	0.00158535	0.00109769	0.00159801	0.000990793	0.000925802	0.00275129	0.00251685	0.00168222	0.00151646	0.00294454	0.0027625	0.00164601	0.00188249	0.00142863	0.00145111	0.00138592	0.00139374	0.00131691	0.00117255	0.00155956	0.0015619	0.00124392	0.00110663	0.00113545	0.00113171	0.00114413
158	11.8	241	Uracil	964.328	1.74631	1.70767	1.11609	1.41074	1.27182	1.01002	1.15724	1.30071	1.44973	0.561699	0.488021	0.342982	1.26416	0.469034	0.476873	0.385569	0.719988	0.623122	0.692573	0.645049	0.725621	0.591473	0.597965	0.588742	2.25009	2.26785	1.20881	1.12464	2.44517	2.2895	1.18974	1.24843	1.02916	0.955981	0.9266	1.01141	0.989632	0.96586	3.51187	3.62773	0.766457	0.716644	0.74183	0.716965	0.753626
123	10.14	147	Urea	917.728	1.31702	1.60507	1.69836	1.52302	1.75629	1.35169	1.56191	1.61477	1.58867	2.01144	2.01666	1.46182	2.23264	2.19241	2.04	1.6694	2.06933	2.12277	1.87979	2.15557	2.10955	2.09637	1.7324	1.73131	1.37113	1.36813	1.80358	1.67831	1.37127	1.37429	1.77233	1.93605	1.66395	1.719	104.392	1.71154	1.7577	1.67098	1.61957	1.6352	1.55117	1.64263	1.63077	1.63189	1.64809
428	27.28	441	Uric Acid	930.013	0.000867014	0.007089	0.0435517	0.0130538	1e-06	0.000674422	0.0100349	0.0161055	0.0705241	0.00941432	0.0079806	0.0034088	0.0099253	0.00813809	0.00758431	0.00523974	0.0109691	0.01101	0.0102155	0.00754921	0.0124565	0.00827799	0.00802321	0.00802696	0.159591	0.174571	0.012988	0.0125404	0.140894	0.134206	0.00684774	0.00893799	0.00499947	0.00774497	0.00757559	0.00697707	0.0114174	0.00730566	0.241737	0.237101	0.0234203	0.0259431	0.0259196	0.0217432	0.0235966
493	31.31	202	Uridine	794.929	0.001629	0.00233653	0.00238668	0.00306196	0.000946948	0.0131407	0.00055359	0.000714781	0.0299906	0.000860553	0.0261387	0.0203703	0.0010496	0.0299867	0.0305186	0.0244535	0.00165484	0.00257315	0.000703687	0.00101304	0.00183977	0.00111791	0.00193274	0.00191155	0.0144434	0.01613	0.00104906	0.000657466	0.000744755	0.00081764	0.0188824	0.000998503	0.000278569	0.00068473	0.00086188	0.000910051	0.000930287	0.000536574	0.0306996	0.0349707	0.0054336	0.00565138	0.00562486	0.00571627	0.00556282
109	9.43	144	Valine	977.015	0.178473	0.227859	0.187292	0.194124	0.187396	0.168679	0.219908	0.217475	0.16152	0.230475	0.218984	0.148882	0.230187	0.223989	0.219892	0.15831	0.241945	0.218206	0.191472	0.236431	0.242311	0.238302	0.213778	0.212803	0.181903	0.181667	0.243794	0.230893	0.177619	0.181516	0.231923	0.245682	0.209224	0.218754	0.218573	0.222888	0.224138	0.209353	0.25247	0.253119	0.218237	0.221332	0.221733	0.221563	0.222674
342	20.91	171	Vanillic Acid	824.685	0.00521074	0.00441331	0.00509373	0.0816698	0.215455	0.135183	0.00346345	0.264308	0.0024484	0.00354474	0.00295961	0.00241834	0.00355271	0.00265829	0.00305526	0.00195018	0.00115589	0.00212178	0.00356184	0.0026645	0.00175191	0.0030241	0.00125189	0.00211566	0.00200589	0.00177678	0.00336539	0.00321557	0.0985631	0.111569	0.00380244	0.00356976	0.00343531	0.00240597	0.0020653	0.0022425	0.00225496	0.00312108	0.00293697	0.00312673	0.00534179	0.00476915	0.00519176	0.00540919	0.00567196
311	19.12	294	Xanthine	771.441	0.000143732	0.000127492	0.000120841	0.000196624	0.0002317	0.000144286	0.000239956	0.0003055	0.000156806	0.000310234	0.000237973	0.000284319	0.000721272	0.000313046	0.000254046	0.000220993	0.000248542	0.000270999	0.000225027	0.000180702	0.000274448	0.000184852	0.000264718	0.00026108	0.000158299	0.000159448	0.000154851	0.00015061	0.000202159	0.000194111	0.000176409	0.00014647	0.000201201	0.000221672	0.00023054	0.000355014	0.000353247	0.000211747	0.000331793	0.000316321	0.00010716	0.00013211	0.00013287	0.00013098	0.000130269
345	21.04	292	Xylonic Acid	830.541	0.000941842	0.0011269	0.000495665	0.000845604	0.000562359	0.000459168	0.00115866	0.00118609	0.00150731	0.000853858	0.000423752	0.000332601	0.000996777	0.000514749	0.000431389	0.000439781	0.000645831	0.00103902	0.00057286	0.00150951	0.000650032	0.00161894	0.000863583	0.000827602	0.00124935	0.00125953	0.000709257	0.000626248	0.00133315	0.00131702	0.000686477	0.000790514	0.000611083	0.000533837	0.000508035	0.000689655	0.000617551	0.000592283	0.00158318	0.00149172	0.000800286	0.000886815	0.000859947	0.000944531	0.000728879
279	17.64	217	Xylonolactone	948.709	6.91541	6.69322	5.93457	6.84902	9.86867	2.07313	2.83082	6.41096	1.89035	1.44405	1.43673	0.898164	2.19618	1.38507	1.40373	0.871138	1.76052	2.11032	1.27308	2.05824	1.48792	1.81484	1.22353	1.18837	3.35727	3.19179	2.09448	1.71276	7.88498	6.47379	3.54884	3.86004	3.25458	2.54861	2.22692	2.20042	2.00512	1.8974	3.9903	4.05567	1.9617	1.39815	1.49348	1.45768	1.58618
308	19.04	173	Xylulose	934.21	0.000961436	0.00136011	0.000817375	0.00107007	0.000852125	0.000837041	0.00138991	0.00131718	0.00139869	0.0010942	0.00088565	0.000736409	0.00111236	0.000939225	0.000902185	0.000639218	0.00123937	0.00109063	0.00114741	0.000851168	0.00129075	0.000865604	0.00106954	0.00100943	0.0012754	0.00132839	0.00123882	0.00116633	0.00132757	0.00129848	0.00122135	0.00125115	0.00104733	0.00122199	0.0011247	0.00148087	0.0014676	0.00106527	0.00263939	0.00251581	0.00120272	0.00122788	0.00124453	0.00120323	0.00121264
